# Supplementary material for: Placental mRNA and miRNA dynamics associated with lipid metabolism pathways in pregnancies affected by obesity
Source: Front Endocrinol (Lausanne). 2026 Jan 28;16:1736033. doi: 10.3389/fendo.2025.1736033 (PMC12890621; doi:10.3389/fendo.2025.1736033)
Supplement: Supplementary file 1 [file Table1.xlsx]

## Sheet: MEred
ACAP3
INTS11
TAS1R3
CCNL2
SKI
CEP104
PHF13
DNAJC11
EXOSC10
MTOR
CLCN6
MFN2
PRDM2
PLEKHM2
SPEN
ZBTB17
UBR4
EMC1
TMCO4
PINK1
ZNF436
SRRM1
RP1-317E23.6
EXTL1
CNKSR1
ARID1A
SLC9A1
WDTC1
SRSF4
PUM1
TXLNA
TRIM62
ZNF362
ZMYM4
KIAA0319L
AGO1
THRAP3
ZC3H12A
MTF1
MACF1
NFYC
SLC2A1
SZT2
KDM4A
RP11-7O11.7
IPO13
HECTD3
MAST2
LRRC41
CC2D1B
RP1-158P9.3
FAM102B
WDR47
ATXN7L2
STRIP1
ALX3
WNT2B
LRIG2
IGSF3
PTGFRN
SF3B4
RPRD2
ADAMTSL4
ARNT
SETDB1
CERS2
PRUNE1
ZNF687
PI4KB
POGZ
DENND4B
CRTC2
UBAP2L
ADAR
PBXIP1
ZBTB7B
MUC1
GBA
FAM189B
CLK2
YY1AP1
GON4L
SMG5
MEF2D
ARHGEF11
ETV3
NCSTN
ARHGAP30
USP21
RP11-565P22.6
PRRC2C
SMG7
TPR
KDM5B
SOX13
PIK3C2B
SRGAP2
LPGAT1
C1orf115
IRF2BP2
AKT3
SH3BP5L
ZNF672
ZNF692
RHOB
MAPRE3
TMEM214
CAD
GTF3C2
CRIM1
EPAS1
TEX261
CYP26B1
DCTN1
MOGS
TTC31
ELMOD3
RMND5A
ZNF514
TMEM127
SNRNP200
KANSL3
LMAN2L
CNNM4
TMEM131
CNOT11
CCDC93
CLASP1
ERCC3
WDR33
SAP130
SMPD4
FAM168B
TMBIM1
CTDSP1
ZNF142
TTLL4
RETREG2
ABCB6
ATG9A
ANKZF1
STK11IP
COPS7B
DIS3L2
EFHD1
AGAP1
PER2
RNPEPL1
CAPN10
ATG4B
D2HGDH
SETD5
BRPF1
ARPC4-TTLL3
TTLL3
MKRN2
RAF1
TMEM43
RP11-434D12.1
XPC
SLC6A6
BTD
PDCD6IP
GORASP1
SETD2
KLHL18
PTPN23
SCAP
COL7A1
ARIH2
WDR6
QRICH1
USP19
DAG1
AMIGO3
IP6K1
RBM6
RBM5
SEMA3F
HEMK1
RBM15B
DNAH1
BAP1
PRKCD
PXK
ABI3BP
GSK3B
GOLGB1
GATA2
RAB7A
COPG1
TSC22D2
EIF2B5
DVL3
ABCF3
EIF4G1
VPS8
IGF2BP2
BCL6
RUBCN
PIGG
PCGF3
GAK
TMEM175
CTBP1
MAEA
UVSSA
RNF4
FAM193A
SH3BP2
TBC1D14
SH3TC1
GPR78
CPZ
BOD1L1
RP11-231C18.3
ANKRD17
FAM47E-STBD1
STBD1
PRDM8
ALPK1
RAPGEF2
CCDC127
EXOC3
DROSHA
EPB41L4A
MCC
SEMA6A
BRD8
KDM3B
CTNNA1
ANKHD1
ANKHD1-EIF4EBP3
APBB3
SLC35A4
CD14
PCDHGB4
PCDHGB5
PCDHGA10
PCDHGA11
DIAPH1
GNPDA1
CSF1R
TCOF1
SYNPO
TNIP1
GM2A
LARP1
FAF2
RNF44
NSD1
FAM193B
RUFY1
CANX
MAML1
FLT4
SERPINB9
TFAP2A
ZKSCAN8
PPP1R10
DHX16
DDR1
DDX39B
ATP6V1G2-DDX39B
PRRC2A
BAG6
APOM
C6orf47
LY6G5B
SKIV2L
DXO
C4A
C4B
ATF6B
XXbac-BPG300A18.14
PBX2
BRD2
VPS52
RGL2
DAXX
XXbac-BPG185D15.13
PHF1
ZNF76
TEAD3
BRPF3
ZFAND3
TREM1
FOXP4
CUL7
KLC4
RP1-20C7.7
CUL9
TJAP1
TMEM63B
RP3-341E18.3
MICAL1
EPB41L2
PLEKHG1
ARID1B
FAM120B
INTS1
TMEM184A
DAGLB
HERPUD2
DBNL
TNS3
EGFR
TMEM248
POM121
BAZ1B
STX1A
EIF4H
CLIP2
CASTOR2
POM121C
DTX2
FZD1
DLX6
LMTK2
TRRAP
SMURF1
TAF6
PILRB
MEPCE
TSC22D4
LRCH4
GIGYF1
SRRT
CLDN15
KMT2E
CREB3L2
TMEM213
KIAA1549
CASP2
CTAGE4
ARHGEF35
OR2A7
ARHGEF5
ZNF398
ZNF282
ZNF746
KRBA1
ASIC3
SLC4A2
RP11-148K1.15
WDR86
ERICH1
MFHAS1
PPP1R3B
MTUS1
FAM160B2
BMP1
C8orf58
CCAR2
BIN3
ZNF703
RAB11FIP1
IKBKB
PRKDC
ZC3H3
ZNF623
PLEC
MROH1
CYHR1
KIFC2
WASHC1
DOCK8
GALT
RP11-195F19.29
RP11-182N22.10
TESK1
TLN1
GBA2
RGP1
RNF38
TRMT10B
SHB
DAPK1
BICD2
PHF2
PALM2AKAP2
FKBP15
PAPPA
FBXW2
STOM
DAB2IP
MAPKAP1
CDK9
CIZ1
GOLGA2
ZER1
TBC1D13
LRRC8A
NUP188
USP20
GPR107
NUP214
PRRC2B
RAPGEF1
TSC1
CEL
RALGDS
RP11-326L24.9
GBGT1
MED22
BRD3
SNAPC4
SEC16A
CCDC183
MAMDC4
FBXW5
ANAPC2
NDOR1
RP13-122B23.13
ARRDC1
EHMT1
FBH1
ARHGAP21
JCAD
AGAP4
SLC29A3
MICU1
SEC24C
ZSWIM8
RP11-574K11.31
NDST2
CAMK2G
DLG5
ANXA11
ZDHHC16
MMS19
DNMBP
SEC31B
POLL
LDB1
PPRC1
GBF1
ACTR1A
WBP1L
ITPRIP
DOCK1
SIRT3
PTDSS2
RASSF7
PHRF1
DRD4
EPS8L2
PNPLA2
AP2A2
RP11-295K3.1
NUP98
STIM1
TRIM68
FAM160A2
SMPD1
TPP1
DENND2B
SBF2
PLEKHA7
CAPRIN1
SLC35C1
CRY2
PHF21A
AMBRA1
CKAP5
MADD
KBTBD4
TNKS1BP1
ZDHHC5
TMX2-CTNND1
CTNND1
PATL1
DDB1
TMEM138
CPSF7
TUT1
GANAB
HNRNPUL2-BSCL2
HNRNPUL2
NXF1
MARK2
NAA40
DNAJC4
PLCB3
SF1
MEN1
CDC42BPG
ATG2A
VPS51
SYVN1
DPF2
LTBP3
EHBP1L1
PCNX3
RELA
KAT5
AP5B1
MUS81
SF3B2
PACS1
CTD-3074O7.11
BBS1
KDM2A
ANKRD13D
SSH3
CLCF1
ALDH3B2
IGHMBP2
NADSYN1
NUMA1
INPPL1
P2RY2
PPME1
SLCO2B1
GDPD5
KCTD21
GAB2
SIK3
SIDT2
RNF214
BCL9L
UPK2
VPS11
RNF26
TRIM29
ARHGEF12
SRPRA
TIRAP
NFRKB
WNK1
TULP3
PLEKHG6
LTBR
RP5-940J5.10
CHD4
ZNF384
ATN1
C1S
PHC1
ATF7IP
WBP11
RAPGEF3
ADCY6
CACNB3
DDX23
KMT2D
PRPF40B
SMARCD1
LETMD1
ZNF740
SP1
ATF7-NPFF
ATF7
CALCOCO1
DNAJC14
DGKA
RAB5B
SMARCC2
PAN2
RBMS2
BAZ2A
RP11-123K3.4
R3HDM2
MBD6
GNS
NT5DC3
SART3
UBE3B
TCHP
ATXN2
HECTD4
TPCN1
SLC8B1
FBXW8
PRKAB1
RNF10
RP11-18C24.9
SETD1B
SCARB1
SFSWAP
ULK1
EP400
DDX51
ANKLE2
LATS2
PROSER1
WDFY2
STK24
IRS2
CARS2
METTL17
CHD8
ABHD4
ACIN1
SLC22A17
AP1G2
RNF31
TINF2
CIDEB
LTB4R2
RIPK3
CBLN3
KHNYN
RP11-47I22.4
SYNE2
PLEKHG3
ZFYVE26
DCAF5
SUSD6
PSEN1
ABCD4
YLPM1
DLST
NEK9
POMT2
DGLUCY
CCDC85C
EML1
DYNC1H1
TECPR2
TRAF3
CDC42BPB
KLC1
XRCC3
ZFYVE21
MTA1
HERC2
BMF
INO80
MAPKBP1
JMJD7-PLA2G4B
PLA2G4B
VPS39
SNX1
ZNF609
TLE3
PARP6
RP11-106M3.5
CELF6
RP11-106M3.2
STRA6
CLK3
SCAMP2
C15orf39
MAN2C1
SIN3A
WHAMM
ZNF592
POLG
SEMA4B
CRTC3
FES
MAN2A2
CHD2
RHBDF1
LUC7L
WDR90
WDR24
CLCN7
CRAMP1
LA16c-431H6.6
ZNF598
TSC2
E4F1
DNASE1L2
RP11-20I23.3
SRRM2
FLYWCH1
CLDN9
ZNF263
DNASE1
CREBBP
GLIS2
CORO7-PAM16
CORO7
MGRN1
GLYR1
PPL
CLEC16A
SNX29
PARN
NOMO1
NPIPA1
PDXDC1
NOMO3
AC138969.4
NPIPA9
NOMO2
ITPRIPL2
VPS35L
NPIPB3
NPIPB4
NPIPB5
TNRC6A
ARHGAP17
GTF3C1
XPO6
CLN3
ATXN2L
SH2B1
NPIPB12
TAOK2
NPIPB13
FBRS
SRCAP
RP11-2C24.9
RNF40
SETD1A
STX4
ZNF646
BCKDK
RUSF1
N4BP1
FTO
HERPUD1
ZNF319
CNOT1
FBXL8
RP11-5A19.5
CTCF
C16orf86
RANBP10
TSNAXIP1
CENPT
EDC4
LCAT
SLC12A4
NFATC3
DERPC
CHTF8
RP11-343C2.11
TERF2
WWP2
PDPR
FCSK
COG4
SF3B3
VAC14
DHX38
GLG1
MBTPS1
TAF1C
GSE1
BANP
ZC3H18
SPG7
VPS9D1
ZNF276
RP11-566K11.2
PRPF8
MNT
CTNS
ZZEF1
CYB5D2
ANKFY1
MINK1
RNF167
CAMTA2
DVL2
NEURL4
ZBTB4
TP53
KDM6B
CHD3
CNTROB
PER1
RP11-599B13.6
CTC1
NDEL1
USP43
GAS7
NCOR1
MPRIP
RP11-45M22.4
FLCN
SREBF1
ALKBH5
FLII
USP22
NLK
KIAA0100
SUPT6H
PHF12
MLLT6
ERBB2
PSMD3
MED24
CASC3
WIPF2
TNS4
JUP
ACLY
CTD-2132N18.3
ATP6V0A1
MLX
TUBG2
EZH1
CCDC200
DHX8
ASB16
TMUB2
ATXN7L3
GRN
GPATCH8
EFTUD2
DCAKD
ACBD4
FMNL1
PLEKHM1
KANSL1
SP2
NFE2L1
CALCOCO2
DLX3
ITGA3
ANKRD40
MTMR4
DDX42
SMARCD2
LRRC37A3
BPTF
COG1
CDC42EP4
TMEM104
HID1
SLC16A5
GGA3
TMEM94
RECQL5
UNK
UNC13D
EXOC7
PGS1
USP36
CEP295NL
ENGASE
GAA
CARD14
SGSH
RNF213
BAIAP2
AATK
TEPSIN
NPLOC4
HGS
CCDC57
SLC16A3
CSNK1D
HEXD
WDR45B
TBCD
COLEC12
LPIN2
NPC1
MYO5B
MBD1
CXXC1
PHLPP1
ATP9B
CTDP1
PTBP1
SBNO2
DAZAP1
REXO1
SCAMP4
ADAT3
MKNK2
AP3D1
DOT1L
SF3A2
SPPL2B
GNA11
FZR1
CACTIN
DPP9
FEM1A
KDM4B
SAFB2
SAFB
VMAC
RANBP3
KHSRP
TRIP10
INSR
MCOLN1
CTD-2207O23.10
CAMSAP3
MAP2K7
ZNF317
RAVER1
SLC44A2
ILF3
ODAD3
CTD-2192J16.24
TNPO2
HOOK2
RFX1
SYDE1
AKAP8
AKAP8L
WIZ
RAB8A
EPS15L1
CTD-3222D19.2
C19orf44
CHERP
SIN3B
DDA1
MAP1S
IQCN
ELL
KXD1
UPF1
SUGP2
MAU2
GATAD2A
YJEFN3
ATP13A1
ANKRD27
GARRE1
KMT2B
PROSER3
ZNF875
ACTN4
HNRNPL
SIRT2
PAK4
SAMD4B
MED29
SUPT5H
AKT2
C19orf47
PLD3
COQ8B
HNRNPUL1
TGFB1
CCDC97
CTC-435M10.3
ZNF574
AC006486.14
AC006486.9
CIC
XRCC1
L34079.2
CLPTM1
CLASRP
PPP1R13L
SYMPK
PPP5C
PRKD2
STRN4
FKRP
ZC3H4
DHX34
BICRA
SPHK2
SNRNP70
SCAF1
MED25
PTOV1
CTC-326K19.6
SPACA6
ZNF600
ZNF331
CNOT3
TMC4
MBOAT7
LENG8
RDH13
PPP1R12C
PPP6R1
ZNF628
FIZ1
ZNF580
U2AF2
MZF1
RBCK1
TBC1D20
STK35
VPS16
SLC23A2
RRBP1
RALGAPA2
THBD
TM9SF4
CBFA2T2
ZNF341
NCOA6
ACSS2
TRPC4AP
AAR2
DLGAP4
MROH8
TTI1
LPIN3
SERINC3
PCIF1
ZNF335
NCOA5
SLC35C2
ELMO2
ZNFX1
SLC9A8
SPATA2
UBE2V1
PEDS1-UBE2V1
STX16-NPEPL1
TAF4
LSM14B
MTG2
OSBPL2
CABLES2
RBBP8NL
DIDO1
YTHDF1
ARFGAP1
GMEB2
RTEL1
RTEL1-TNFRSF6B
TNFRSF6B
ABHD16B
UCKL1
ZNF512B
C20orf204
SCAF4
AP000326.5
PRDM15
PFKL
MCM3AP
PCNT
DIP2A
PRMT2
C22orf39
DGCR8
XXbac-B562F10.12
KLHL22
MED15
PI4KA
LZTR1
SMARCB1
CABIN1
SPECC1L
TFIP11
EWSR1
AP1B1
MTMR3
RP1-130H16.18
SF3A1
MORC2
TUG1
EIF4ENIF1
GGA1
SH3BP1
RP1-37E16.13
SLC16A8
TPTEP2-CSNK1E
GTPBP1
PDGFB
MIEF1
EP300
L3MBTL2
ACO2
NAGA
POLDIP3
PACSIN2
GRAMD4
TBC1D22A
BRD1
ALG12
TUBGCP6
PLXNB2
PPP6R2
SBF1
CPT1B
ARSA
AKAP17A
PHKA2
CXorf38
RBM10
UBA1
CDK16
HDAC6
OTUD5
GRIPAP1
TFE3
CCDC120
PRICKLE3
FAM156A
HUWE1
PHF8
MED12
DIAPH2
BCORL1
IDS
AF011889.5
TMEM185A
CD99L2
GABRE
HAUS7
BGN
ABCD1
HCFC1
MECP2
EMD
TAZ
PLXNA3
SLC10A3

## Sheet: MEpurple
MXRA8
TMEM240
MIB2
GNB1
PLEKHG5
ZBTB48
PER3
H6PD
SPSB1
TMEM51
NECAP2
CROCC
RCC2
PLA2G2A
EIF4G3
ECE1
WASF2
PHACTR4
PTPRU
SDC3
PHC2
NCDN
FHL3
SMAP2
MKNK1
JAK1
COL11A1
AMPD2
BCL9
THEM4
S100A16
ADAM15
GLMP
PIGM
SELP
KIFAP3
RALGPS2
RGS16
CFH
CHI3L1
DSTYK
MAPKAPK2
TRAF5
BATF3
CAPN2
RNF187
ARV1
EGLN1
RP5-876B10.7
SDCCAG8
ALKAL2
ASAP2
ITGB1BP1
KLF11
HS1BP3
ITSN2
NCOA1
ZNF512
EIF2AK2
CDC42EP3
ZFP36L2
FBXO48
MOB1A
TCF7L1
ANKRD23
ACTR1B
IL18R1
TMEM185B
PTPN18
DPP4
IFIH1
CYBRD1
FKBP7
NAB1
STK17B
CFLAR
PARD3B
KLF7
IGFBP2
WNT6
GLB1L
OBSL1
ITM2C
TRAF3IP1
STK25
LRRN1
IQSEC1
GALNT15
OSBPL10
CMTM7
CRTAP
TRANK1
ZBTB47
ZDHHC3
MAP4
SHISA5
DALRD3
AMT
RASSF1
ABHD14B
RP11-330H6.5
TWF2
NT5DC2
LRIG1
CCDC80
ZBTB20
HEG1
RAB43
IFT122
CDV3
AMOTL2
PLSCR1
MBNL1
GOLIM4
RP11-654K19.6
KCNMB3
LPP
TNK2
PCYT1A
PAK2
TMEM129
MXD4
MFSD10
RGS12
STIM2
IGFBP7
BMP2K
ANTXR2
SCD5
RP11-2I7.1
HERC3
SYNPO2
FGF2
PDGFC
FNIP2
CLDN22
MYO10
CDH6
RANBP3L
PTGER4
ITGA1
MAP3K1
ENC1
ST8SIA4
PRR16
CSNK1G3
JADE2
AFAP1L1
PCYOX1L
SPARC
SAP30L
SLIT3
STC2
ZNF346
PDLIM7
MGAT4B
SERPINB6
ELOVL2
ID4
BTN3A1
HLA-F
HLA-A
HLA-E
PPP1R18
NRM
MDC1
HLA-C
HLA-B
EHMT2
AGPAT1
SYNGAP1
ITPR3
KCTD20
STK38
BICRAL
PPP2R5D
ZNF318
TNFRSF21
RAB23
DCBLD1
MAN1A1
IGF2R
DLL1
PDGFA
TTYH3
SDK1
AP5Z1
RADIL
RNF216
TRIL
RP5-877J2.1
AQP1
BMPER
IGFBP3
HIP1
SAMD9
SLC25A13
TECPR1
ZKSCAN1
AP4M1
CNPY4
TRIP6
TRIM56
ORAI2
RASA4B
RASA4
LAMB4
CAV2
TSPAN12
GPR37
EXOC4
ZC3HAV1L
ZC3HAV1
DENND11
ZYX
ARHGEF10
MSRA
SORBS3
RHOBTB2
LOXL2
TRIM35
CLU
ZNF395
FBXO16
RBPMS
TACC1
TM2D2
HGSNAT
CPQ
MTDH
NIPAL2
TNFRSF11B
TSNARE1
GLI4
TIGD5
FAM83H
NRBP2
EPPK1
DGAT1
FBXL6
UHRF2
FOCAD
TPM2
CNTNAP3B
KLF9
TLE1
C9orf64
GAS1
SEMA4D
PTCH1
ELP1
AKNA
PRRX2
FNBP1
POMT1
COL5A1
NACC2
TMEM250
AJM1
ABCA2
MAN1B1
DPP7
PFKFB3
OPTN
PLXDC2
BAMBI
SVIL
ZNF25
ZNF37A
CXCL12
ANXA8L1
ANXA8
CSTF2T
ADO
ADAMTS14
DDIT4
FUT11
VCL
TSPAN14
ACTA2
FAS
IFIT1
PPP1R3C
MYOF
SLF2
RIC8A
SIGIRR
PANO1
IGF2
RP11-889I17.2
INS-IGF2
ILK
IRAG1
DKK3
FANCF
C11orf96
ARHGAP1
FADS1
FADS3
KCNK7
EFEMP2
UNC93B1
TCIRG1
CPT1A
CTTN
ARAP1
SERPINH1
TSKU
PRCP
ME3
NAALAD2
MTMR2
ZBTB16
TAGLN
PCSK7
KMT2A
OAF
TBCEL
VPS26B
TSPAN9
SLC2A3
ITPR2
PPFIBP1
ZNF641
NCKAP5L
POU6F1
ACVR1B
CS
STAT6
ARHGEF25
RASSF3
PHLDA1
GALNT4
GIT2
ATP2A2
ACAD10
RP11-162P23.2
FBXO21
KDM2B
MLXIP
HIP1R
CCDC92
NCOR2
SLC15A4
STX2
NOC4L
SLC46A3
NHLRC3
LHFPL6
RP11-147H23.3
EDNRB
COL4A2
OXA1L
C14orf93
RP11-468E2.4
IRF9
REC8
FERMT2
SAMD4A
HSPA2
EXD2
PNMA1
TGFB3
FOXN3
SLC25A29
RTL1
BRF1
PACS2
CYFIP1
THBS1
FSIP1
CHST14
GOLM2
CCPG1
CSNK1G1
CSK
FAM219B
SNX33
ADAMTS7
TLNRD1
RP11-775C24.6
MFGE8
ABHD2
MEF2A
NPRL3
FAM234A
RHOT2
CHTF18
LMF1
IFT140
EME2
FLYWCH2
VASN
ANKS3
NAGPA
SNN
NPIPA7
NPIPA8
SYT17
EEF2K
LAT
MAZ
MVP
CDIPT
YPEL3
ZNF629
PHKB
CETP
ARL2BP
KATNB1
TK2
ELMO3
ACD
PSKH1
SNTB2
ZFHX3
MON1B
CRISPLD2
ZDHHC7
KLHDC4
GALNS
CHMP1A
DEF8
SPNS2
CXCL16
KIAA0753
PLSCR3
TMEM256-PLSCR3
NLGN2
BORCS6
TOM1L2
AC015688.3
SARM1
SLC46A1
RAB34
FAM222B
MYO18A
TIAF1
GIT1
AP2B1
RASL10B
LINC00672
RARA
STAT3
IFI35
VAT1
XYLT2
BCAS3
AXIN2
PITPNC1
ZACN
CYGB
PRCD
TMC6
SLC38A10
FAAP100
ARHGDIA
FN3K
EMILIN2
CEP192
ROCK1
GATA6
NFATC1
MIER2
PWWP3A
TCF3
CSNK1G2
BTBD2
IZUMO4
S1PR4
PIP5K1C
TICAM1
HSD11B1L
CTD-2207O23.12
ZNF358
PNPLA6
STXBP2
ELAVL1
PLPPR2
RGL3
CTD-2192J16.22
MAN2B1
PKN1
MYO9B
MVB12A
COLGALT1
JAK3
ARRDC2
ZNF100
TSHZ3
WTIP
FXYD1
LSR
HSPB6
ARHGAP33
CAPNS1
ZNF566
KCNK6
ZFP36
SHKBP1
NUMBL
ARHGEF1
APOE
FBXO46
CCDC61
SELENOW
PRR12
NUP62
CDC42EP5
C20orf194
MAVS
BMP2
RBBP9
POFUT1
GGT7
MYL9
SRC
CHD6
SNX21
CTSA
MMP9
ZNF334
B4GALT5
SYCP2
SLC2A4RG
DNAJC5
JAM2
TMEM50B
MX1
DGCR2
ZDHHC8
ZNF74
HIC2
MAPK1
ZNF70
GSTT2B
GAS2L1
RNF215
SMTN
PIK3IP1
MYH9
MPST
CDC42EP1
TNRC6B
MRTFA
NFAM1
CYB5R3
A4GALT
RTL6
PPARA
HDAC10
LMF2
SCO2
CHKB-CPT1B
CHKB
RPS6KA3
ACOT9
BCOR
ZNF41
TIMP1
GSPT2
MAGED2
USP51
ZMYM3
NONO
SRPX2
TCEAL3
TSC22D3
PLS3
IL13RA1
RTL8C
RTL8A
FLNA
ENSG00000277196

## Sheet: MEbrown
RNF207
HES2
ERRFI1
TARDBP
VPS13D
DNAJC16
RSC1A1
OTUD3
HP1BP3
NBPF3
CDC42
HTR1D
HNRNPR
ELOA
SRSF10
RCAN3
CLIC4
RSRP1
PDIK1L
EYA3
RP4-534N18.5
TSSK3
RBBP4
S100PBP
ZMYM6
ZMYM1
SFPQ
AGO3
SNIP1
AKIRIN1
RLF
ERMAP
PLK3
DYNLT4
BTBD19
GPBP1L1
LURAP1
EFCAB14
EPS15
NRDC
TUT4
ZYG11B
MYSM1
HOOK1
USP1
DNAJC6
LEPROT
LEPR
MIER1
GNG12
ZRANB2
MSH4
ZZZ3
USP33
MIGA1
FUBP1
PKN2
RBMXL1
GBP3
GBP2
ZNF326
ZNF644
BTBD8
EVI5
TMED5
BCAR3
DPYD
MFSD14A
CDC14A
SLC30A7
RNPC3
VAV3
STXBP3
TMEM167B
CYB561D1
GNAI3
RBM15
CEPT1
PIFO
CTTNBP2NL
ST7L
CAPZA1
RSBN1
HIPK1
TRIM33
NRAS
CSDE1
ATP1A1
GDAP2
NBPF12
NBPF11
NBPF19
H2BC18
H3C14
H3C15
MTMR11
OTUD7B
VPS45
PRPF3
MCL1
CDC42SE1
GATAD2B
ASH1L
KHDC4
SLC25A44
IGSF9
DCAF8
RP11-574F21.3
NECTIN4
CFAP126
ATF6
UHMK1
POGK
TADA1
ILDR2
POU2F1
XCL1
BLZF1
SCYL3
VAMP4
SUCO
KLHL20
ZBTB37
RC3H1
RABGAP1L
RASAL2
ABL2
TOR1AIP2
CEP350
LHX4
NMNAT2
EDEM3
RNF2
RO60
CDC73
ZBTB41
CAMSAP2
IPO9
ZC3H11A
ZBED6
RP11-397P13.9
MDM4
LRRN2
RBBP5
ELK4
CD46
RCOR3
SLC30A1
ATF3
ANGEL2
RPS6KC1
GPATCH2
ZC3H11B
RAB3GAP2
MIA3
BROX
FBXO28
WDR26
SDE2
ACBD3
CCSAP
NUP133
COG2
C1orf198
GNPAT
EXOC8
SPRTN
ARID4B
LYST
HEATR1
ZBTB18
DESI2
EFCAB2
CNST
SCCPDH
AHCTF1
TRIM58
RP11-438F14.11
PGBD2
SH3YL1
RNASEH1
KIDINS220
TAF1B
GRHL1
ROCK2
LPIN1
TTC32
PUM2
APOB
ATAD2B
UBXN2A
DNAJC27
ASXL2
RAB10
SELENOI
SPDYA
SPAST
SLC30A6
BIRC6
FAM98A
STRN
CEBPZ
ATL2
HNRNPLL
SOS1
EML4
PLEKHH2
LRPPRC
PPM1B
RP11-24I5.1
PRKCE
SOCS5
FBXO11
FOXN2
PPP1R21
STON1
STON1-GTF2A1L
ASB3
PSME4
PPP4R3B
PEX13
USP34
XPO1
VPS54
AFTPH
RP11-474G23.1
GFPT1
ANXA4
GMCL1
MXD1
C2orf42
TIA1
ZNF638
EXOC6B
STAMBP
MRPL19
KCMF1
MAT2A
PTCD3
RNF103-CHMP3
RGPD2
EIF2AK3
TSGA10
REV1
TBC1D8
C2orf49
GCC2
RANBP2
SEPTIN10
LIMS3
AC013271.7
AC108938.5
LIMS4
ACOXL
BCL2L11
TMEM87B
ZC3H8
ZC3H6
SLC35F5
MAP3K2
POTEF
CCNT2
RAB3GAP1
ZRANB3
UBXN4
SPOPL
ORC4
MBD5
EPC2
RIF1
STAM2
PRPF40A
GPD2
MARCHF7
TANK
FIGN
COBLL1
TTC21B
UBR3
TLK1
DCAF17
SP3
ATF2
LNPK
HNRNPA3
PLEKHA3
CWC22
ITPRID2
NCKAP1
ITGAV
ASDURF
MFSD6
GTF3C3
SF3B1
AOX1
CLK1
ORC2
FAM126B
TRAK2
STRADB
FZD7
BMPR2
CARF
NBEAL1
INO80D
ZDBF2
PLEKHM3
PIKFYVE
KANSL1L
IKZF2
USP37
CNOT9
STK36
RP11-660K21.1
WDFY1
AGFG1
TRIP12
SP140L
CAB39
C2orf72
GIGYF2
INPP5D
USP40
ANKMY1
FARP2
TRNT1
CRBN
ARL8B
EDEM1
THUMPD3
CCDC174
NR2C2
RBSN
CAPN7
METTL6
EAF1
PLCL2
RAB5A
PP2D1
KAT2B
NR1D2
TOP2B
NGLY1
AZI2
ZCWPW2
CLASP2
EPM2AIP1
OXSR1
ACVR2B
WDR48
CSRNP1
ZNF621
NKTR
ACKR2
RP11-136C24.3
KRBOX1
CYP8B1
ZNF662
GASK1A
SACM1L
LTF
USP4
RNF123
MAPKAPK3
PBRM1
NEK4
SFMBT1
TASOR
PDE12
PTPRG
ATXN7
TMF1
GXYLT2
PPP4R2
EBLN2
GBE1
VGLL3
CHMP2B
CGGBP1
RP11-159G9.5
ZNF654
RIOX2
CLDND1
ST3GAL6
TBC1D23
TOMM70
TFG
SENP7
PCNP
ZBTB11
NFKBIZ
BBX
CD47
NEPRO
USF3
NAA50
ATP6V1A
GRAMD1C
TMEM39A
WDR5B
KPNA1
MYLK
ZNF148
SNX4
ZXDC
PIK3R4
ASTE1
NEK11
DNAJC13
UBA5
TOPBP1
PPP2R3A
MSL2
STAG1
NCK1
ARMC8
COPB2
SLC25A36
ZBTB38
RASA2
GK5
XRN1
U2SURP
ANKUB1
RNF13
PFN2
DHX36
RP11-674E16.5
CCNL1
GFM1
KPNA4
NMD3
MYNN
PHC3
SKIL
TBL1XR1
PIK3CA
MFN1
TTC14
DCUN1D1
KLHL24
SENP2
TRA2B
BCL6-AS1
CCDC50
OPA1
ACAP2
UBXN7
SENP5
DLG1
LRCH3
ZNF595
ZNF141
ZNF721
HAUS3
KIAA0232
ZNF518B
RAB28
MED28
FAM184B
DHX15
ARAP2
PDS5A
N4BP2
RBM47
SLC30A9
SLAIN2
OCIAD1
CLOCK
EXOC1
PPAT
SRP72
REST
POLR2B
ADGRL3
CENPC
UBA6
TMPRSS11F
ADAMTS3
CXCL8
RCHY1
THAP6
G3BP2
USO1
SDAD1
CNOT6L
THAP9
LIN54
HELQ
WDFY3
PDLIM5
TRMT10A
LAMTOR3
DNAJB14
UBE2D3
TET2
SGMS2
AP1AR
USP53
KIAA1109
MFSD8
ABHD18
ELF2
RAB33B
SETD7
USP38
GAB1
SMARCA5
OTUD4
TMEM184C
LRBA
DDX60
CLCN3
MFAP3L
CEP44
SPCS3
RWDD4
TRAPPC11
IRF2
PRIMPOL
CFAP97
TLR3
ICE1
NSUN2
TENT4A
MARCHF6
OTULIN
C5orf22
PDZD2
GOLPH3
ZFR
PRLR
LMBRD2
NADK2
NIPBL
NUP155
LIFR
RICTOR
TTC33
PRKAA1
C5orf51
CCL28
MTREX
MIER3
GPBP1
KIF2A
RP11-95I19.4
DIMT1
PPWD1
TRIM23
TRAPPC13
SREK1
MAST4
RAD17
MARVELD2
OCLN
BDP1
MCCC2
TNPO1
FCHO2
ANKRA2
CERT1
POLK
POC5
JMY
TENT2
CMYA5
MTX3
SERINC5
ZFYVE16
SSBP2
TMEM161B
LYSMD3
ARRDC3
FAM172A
ERAP1
CHD1
PPIP5K2
FBXL17
STARD4
DCP2
YTHDC2
FEM1C
TMED7-TICAM2
TMED7
ATG12
TNFAIP8
PRRC1
SLC27A6
RAPGEF6
CTC-432M15.3
FNIP1
SLC22A4
AC116366.7
RAD50
KIF3A
AFF4
C5orf15
SAR1B
SEC24A
C5orf24
FAM13B
CDC23
MATR3
PURA
IGIP
DELE1
NDFIP1
YIPF5
RP11-449H3.3
RBM27
TCERG1
FBXO38
CSNK1A1
DCTN4
MFAP3
GALNT10
PANK3
FBXW11
CREBRF
SFXN1
ZNF879
ZNF354C
HNRNPH1
MAPK9
CNOT6
ZFP62
TRIM52
EXOC2
RIPK1
PRPF4B
CDYL
RIOK1
SNRNP48
BLOC1S5
MAK
SMIM13
HIVEP1
NUP153
KIF13A
RP3-369A17.6
BTN2A1
ZNF322
PRSS16
TRIM39
MPIG6B
RXRB
UHRF1BP1
FANCE
LHFPL5
CDKN1A
TBC1D22B
NFYA
USP49
RP5-973N23.5
UBR2
CDC5L
CD2AP
EFHC1
TRAM2
CILK1
RP3-341E18.2
FBXO9
GCM1
GCLC
LRRC1
ZNF451
PHF3
LMBRD1
TMEM30A
SENP6
PHIP
LCA5
DOP1A
CYB5R4
SNX14
RP11-321N4.5
SYNCRIP
ZNF292
RP3-382I10.7
ORC3
RNGTT
GABRR2
UBE2J1
CASP8AP2
MAP3K7
UFL1
FBXL4
PNISR
USP45
TSTD3
ASCC3
SEC63
OSTM1
SESN1
CEP57L1
CD164
ZBTB24
AK9
CDK19
AMD1
MFSD4B
REV3L
HDAC2
TSPYL4
RP1-179P9.3
GOPC
NUS1
CEP85L
ASF1A
SERINC1
RNF217
RNF146
MED23
OR2A4
CTAGE9
MOXD1
STX7
BCLAF1
IL22RA2
PERP
HECA
VTA1
HIVEP2
PHACTR2
RP3-468K18.5
FBXO30
SHPRH
TAB2
SUMO4
PPIL4
LATS1
RP11-350J20.15
LRP11
RMND1
SNX9
TULP4
QKI
CEP43
AFDN
WDR27
C6orf120
PHF10
TBP
RBAK
ZNF12
C1GALT1
COL28A1
MIOS
THSD7A
TMEM106B
BZW2
RP11-507K12.1
SNX13
HDAC9
FAM126A
IGF2BP3
HNRNPA2B1
SNX10
CREB5
PLEKHA8
ZNRF2
GS1-114I9.3
KBTBD2
TBX20
SEPTIN7
VPS41
CDK13
INHBA
PGAM2
PURB
HUS1
CRCP
KCTD7
RP11-792A8.5
TYW1
AUTS2
GTF2I
SPDYE5
YWHAG
PTPN12
PHTF2
DMTF1
AKAP9
CTB-161K23.3
KRIT1
GATAD1
PEX1
VPS50
CASD1
SGCE
ZNF789
ZNF655
GS1-259H13.13
ZSCAN25
STAG3
PVRIG
RINT1
EFCAB10
NAMPT
HBP1
COG5
DUS4L-BCAP29
BCAP29
CBLL1
CTD-2252G20.1
LSMEM1
CTB-114A6.2
ING3
WASL
ZNF800
LEP
STRIP2
KLHDC10
TMEM209
MKLN1
WDR91
CNOT4
MTPN
TRIM24
UBN2
LUC7L2
FMC1-LUC7L2
KDM7A
BRAF
TAS2R4
TAS2R5
CTAGE15
CTAGE6
CTAGE8
CUL1
ZBED6CL
PRKAG2
KMT2C
PAXIP1
INSIG1
RBM33
UBE3C
ESYT2
ZNF596
FBXO25
ERI1
TNKS
MTMR9
LONRF1
ZDHHC2
CNOT7
VPS37A
MTMR7
PCM1
INTS10
ATP6V1B2
PPP3CC
CHMP7
ENTPD4
BNIP3L
BAG4
PLPP5
NSD3
KAT6A
HOOK3
RP11-598P20.5
FNTA
PCMTD1
RB1CC1
TCEA1
LYPLA1
PLAG1
UBXN2B
RAB2A
YTHDF3
ARMC1
MTFR1
CRH
RP11-346I3.6
VXN
MYBL1
VCPIP1
ARFGEF1
NCOA2
RP11-463D19.2
UBE2W
PKIA
ZBTB10
WWP1
CPNE3
RBM12B
VIRMA
DPY19L4
INTS8
TP53INP1
PLEKHF2
C8orf37
VPS13B
RNF19A
ZNF706
GRHL2
RRM2B
UBR5
ATP6V1C1
SLC25A32
RP11-1C8.8
OXR1
NUDCD1
RAD21
TAF2
DERL1
ZHX1
FAM91A1
ZNF572
WASHC5
TRIB1
ASAP1
EFR3A
CHRAC1
AGO2
SLC45A4
ZNF7
JAK2
RIC1
RANBP6
KDM4C
ZDHHC21
SNAPC3
CCDC171
HAUS6
PLIN2
DENND4C
ACER2
KLHL9
RP11-145E5.5
MOB3B
TOPORS
NFX1
DCAF12
UBAP1
MSMP
GNE
ZBTB5
SLC25A51
PABIR1
RP11-16N10.2
TJP2
PTAR1
SMC5
GDA
NMRK1
RASEF
UBQLN1
KIF27
HNRNPK
RMI1
NAA35
TUT7
SPIN1
SECISBP2
NFIL3
CENPP
IPPK
ZNF484
FAM120AOS
TMOD1
TSTD2
NCBP1
TGFBR1
STX17
INVS
TEX10
ZNF189
RNF20
SLC44A1
ZNF462
KLF4
PTPN3
ECPAS
HSDL2
RAB14
RBM18
RC3H2
ZBTB6
ZBTB26
RABGAP1
DENND1A
GOLGA1
PPP6C
GAPVD1
MVB12B
ZBTB43
ZBTB34
RALGPS1
ZNF79
TOR1A
FUBP3
SETX
ZMYND11
LARP4B
WDR37
NET1
TASOR2
KIN
USP6NL
FAM107B
RP11-398C13.8
PTER
STAM
NEBL
MLLT10
COMMD3-BMI1
BMI1
PIP4K2A
ABI1
YME1L1
MASTL
ACBD5
RAB18
WAC
MAP3K8
ARHGAP12
EPC1
ZNF33A
ZNF33B
MARCHF8
WASHC2C
NCOA4
ERCC6
PARG
TIMM23B
SGMS1
JMJD1C
REEP3
SIRT1
PBLD
RUFY2
VPS26A
SGPL1
NUDT13
ECD
PPP3CB
AP3M1
SAMD8
WAPL
ATAD1
KLLN
TNKS2
BTAF1
MARCHF5
IDE
FRA10AC1
SORBS1
ZNF518A
TM9SF3
PIK3AP1
LCOR
RP11-548K23.11
R3HCC1L
RP11-483F11.9
ERLIN1
CHUK
BTRC
OGA
ARMH3
NOLC1
NT5C2
SLK
SHOC2
ZDHHC6
DCLRE1A
NHLRC2
CCDC186
FAM160B1
PDZD8
RAB11FIP2
CACUL1
TIAL1
INPP5F
MCMBP
SEC23IP
WDR11
PLEKHA1
C10orf88
PSTK
IKZF5
ABRAXAS2
CDHR5
TRIM6
TRIM6-TRIM34
TRIM34
TRIM22
TIMM10B
DNHD1
NLRP10
TRIM66
WEE1
EIF4G2
ZBED5
USP47
BTBD10
COPB1
PIK3C2A
GTF2H1
UEVLD
SPTY2D1OS
ZDHHC13
LGR4
LIN7C
PRRG4
HIPK3
FBXO3
TRIM44
API5
HARBI1
CELF1
FNBP4
NUP160
ZFP91
ZFP91-CNTF
OSBP
STX3
RP11-286N22.8
RBM14
SPTBN2
KMT5B
PPP6R3
SHANK2
RNF169
EMSY
INTS4
PCF11
CREBZF
PICALM
TMEM135
CHORDC1
SLC36A4
ANKRD49
AMOTL1
FAM76B
JRKL
RAB39A
CUL5
NPAT
ATM
PPP2R1B
ALG9
RP11-108O10.8
DLAT
BCO2
RBM7
PAFAH1B2
UBE4A
DDX6
TBRG1
MSANTD2
CDON
PRDM10
ZBTB44
SNX19
SLC6A12
KDM5A
RAD52
PARP11
C12orf4
NCAPD2
NECAP1
RIMKLB
M6PR
YBX3
H4-16
PLEKHA5
AEBP2
PYROXD1
GOLT1B
ETNK1
RASSF8
FGFR1OP2
STK38L
ARNTL2
ERGIC2
IPO8
SINHCAF
AMN1
FGD4
DNM1L
ALG10
GXYLT1
IRAK4
TWF1
ARID2
SCAF11
SLC38A1
SLC38A2
SENP1
CCNT1
LARP4
DIP2B
ATF1
SLC11A2
TFCP2
IKZF4
ERBB3
ANKRD52
ZBTB39
NEMP1
USP15
MON2
TBK1
LEMD3
CAND1
MDM1
RAP1B
MDM2
CPSF6
FRS2
CNOT2
ZFC3H1
TBC1D15
ZDHHC17
SYT1
LIN7A
TMTC3
EEA1
MRPL42
FGD6
UHRF1BP1L
SCYL2
ARL1
HCFC2
SLC41A2
WASHC4
TCP11L2
MTERF2
CRY1
USP30
ANKRD13A
C12orf76
PHETA1
BRAP
MAPKAPK5
NAA25
PTPN11
SUDS3
ZCCHC8
SBNO1
ZNF664
P2RX2
GOLGA3
CHFR
ZNF605
ZNF84
ZNF891
ZMYM5
ZMYM2
XPO4
ZDHHC20
RP11-307N16.6
NUP58
RNF6
USP12
LNX2
PAN3
USPL1
N4BP2L2
PDS5B
SOHLH2
CCDC169-SOHLH2
RFXAP
SUPT20H
UFM1
ELF1
MTRF1
NAA16
AKAP11
LACC1
GPALPP1
COG3
ERICH6B
LRCH1
SUCLA2
KPNA3
TRIM13
INTS6
ALG11
UTP14C
VPS36
DIS3
PIBF1
FBXL3
MYCBP2
OBI1
RBM26
NDFIP2
DNAJC3
TM9SF2
ARGLU1
ABHD13
NAXD
ANKRD10
PCID2
CUL4A
DCUN1D2
CHAMP1
TEP1
NDRG2
RAB2B
METTL3
BCL2L2
TSSK4
NOP9
G2E3
STRN3
HECTD1
RP11-176H8.1
ARHGAP5
SRP54
RALGAPA1
MBIP
TRAPPC6B
KLHL28
TOGARAM1
PRPF39
VCPKMT
STYX
GMFB
SOCS4
MAPK1IP1L
FBXO34
ATG14
TMEM260
EXOC5
AP5M1
NAA30
DAAM1
PPM1A
TRMT5
TMEM30B
HIF1A
PPP2R5E
WDR89
SGPP1
ZBTB1
SLC39A9
SRSF5
MAP3K9
ZFYVE1
AREL1
GPATCH2L
CIPC
VIPAS39
GTF2A1
PTPN21
ZC3H14
CALM1
RPS6KA5
PPP4R3A
CATSPERB
TRIP11
CPSF2
RP11-371E8.4
UBR7
BTBD7
DICER1
CLMN
ATG2B
PAPOLA
YY1
WDR20
MARK3
BAG5
RP11-73M18.2
TEX22
NIPA1
NIPA2
UBE3A
FAN1
FMN1
PGBD4
AQR
ZNF770
DPH6
RASGRP1
C15orf62
MGA
SNAP23
RP11-265N6.5
UBR1
ZSCAN29
TUBGCP4
TP53BP1
CTDSPL2
COPS2
USP8
USP50
TRPM7
RP11-120K9.3
AP4E1
DMXL2
ARPP19
FAM214A
PIGB
NEDD4
RP11-566D24.2
POLR2M
ADAM10
MINDY2
RNF111
BNIP2
ICE2
RORA
VPS13C
USP3
AC069368.3
UBAP1L
CLPX
DPP8
HACD3
PIAS1
FEM1B
ARIH1
BBS4
FBXO22
HMG20A
TBC1D2B
IREB2
ZFAND6
STARD5
ALPK3
SLC28A1
LINS1
ASB7
MSRB1
PDPK1
LINC00514
DNAJA3
METTL22
USP7
C16orf72
LITAF
ZC3H7A
GSPT1
NPIPB2
ERCC4
RRN3
SMG1
GDE1
ERI2
DCUN1D3
MOSMO
ZKSCAN2
EIF3CL
NPIPB8
EIF3C
KCTD13
VPS35
DNAJA2
ITFG1
LONP2
TENT4B
CHD9
RP11-413H22.3
PSME3IP1
CSNK2A2
CCDC113
DYNC1LI2
CBFB
GFOD2
ESRP2
NFAT5
RP11-529K1.3
CMTR2
RFWD3
ZFP1
TMEM170A
ADAT1
GAN
ATP2C2
ZNF778
GS2-740I5.1
SMYD4
PAFAH1B1
TRPV1
RP11-235E17.2
SHPK
NCBP3
ZFP3
ZNF594
RABEP1
NUP88
RPAIN
RP1-4G17.5
CLDN7
MAP2K4
PIGL
GID4
DRG2
AKAP10
WSB1
NUFIP2
TAOK1
ANKRD13B
CPD
NF1
SUZ12
LRRC37B
RHOT1
ZNF207
LIG3
PEX12
MYO19
SYNRG
SOCS7
CDK12
CCR7
KLHL11
BECN1
NBR1
ETV4
NPEPPS
KAT7
CHAD
SPAG9
MBTD1
COX11
TRIM25
VEZF1
RP11-159D12.5
SRSF1
SMG8
DHX40
CLTC
PTRH2
RPS6KB1
RP11-178C3.1
MED13
CCDC47
ERN1
CEP95
GNA13
HELZ
PRKAR1A
ABCA5
C17orf80
SMIM5
MFSD11
USP14
THOC1
ENOSF1
YES1
SMCHD1
ZBTB14
NAPG
AFG3L2
FAM210A
RNMT
ESCO1
MIB1
CABLES1
RIOK3
SS18
TAF4B
DSC2
TRAPPC8
ZNF397
ZSCAN30
ZNF24
RPRD1A
ELP2
PIK3C3
EPG5
C18orf25
SMAD2
RP11-729L2.2
SMAD4
POLI
C18orf54
NARS1
MALT1
PIGN
RELCH
VPS4B
SOCS6
ZNF407
ZNF236
ADNP2
LRRC8E
ZNF558
ZNF121
ZNF561
ZNF441
ZNF700
CTC-359D24.6
ZNF433
CTC-359D24.5
ZNF791
ZNF333
B3GNT3
ZNF506
ZNF737
ZNF626
RP11-15H20.8
ZNF254
ZNF507
DPY19L3
WDR88
LSM14A
ZNF302
ZNF146
ZNF260
ZNF529
ZNF567
ZNF850
ZNF790
ZNF345
ZNF568
ZNF585B
GGN
CLC
IRGQ
ZNF283
ZNF224
ZNF234
ZNF227
ZNF180
CTC-273B12.7
PPP1R15A
CTD-3148I10.9
NAPSA
SIGLEC6
ZNF175
ZNF615
ZNF528
ZNF808
ZNF701
CTD-3099C6.13
ZNF611
ZNF320
ZNF888
ZNF816-ZNF321P
ZNF816
ZNF160
ZNF347
ZNF845
ZNF525
ZNF761
ZNF813
GP6
ZNF471
ZNF264
ZNF805
ZNF460
ZNF548
AC003002.6
ZNF749
ZNF772
ZNF419
AC003005.4
ZNF550
ZNF134
ZNF211
ZSCAN4
ZNF776
ZNF586
CTD-2583A14.10
ZNF814
ZNF587
ZNF417
ZNF418
ZNF8
CSNK2A1
FASTKD5
GPCPD1
MCM8
RP5-967N21.13
GZF1
MCTS2P
PLAGL2
ACTL10
UQCC1
SPAG4
RBM12
RBM39
RBL1
RPRD1B
RALGAPB
RP1-138B7.8
NCOA3
ARFGEF2
PARD6B
ADNP
TFAP2C
VAPB
STX16
SS18L1
GID8
PCMTD2
CH507-9B2.9
HSPA13
C21orf91
GABPA
LTN1
USP16
SYNJ1
PAXBP1
SON
DONSON
ITSN1
SLC5A3
MORC3
HLCS
VPS26C
DYRK1A
BRWD1
BACE2
C2CD2
ZBTB21
SLC37A1
PKNOX1
TRAPPC10
UBE2G2
PTTG1IP
LSS
CECR2
PEX26
PPIL2
RGL4
DERL3
SPECC1L-ADORA2A
ADORA2A
PITPNB
CCDC117
PRR14L
DEPDC5
DDX17
CBX7
RP5-1104E15.10
ST13
XPNPEP3
DESI1
ARFGAP3
NUP50
MSL3
OFD1
PIGA
SCML1
PRRG1
DYNLT3
KRBOX4
CLCN5
RRAGB
ZXDB
ZXDA
EDA2R
STARD8
TAF1
OGT
RLIM
ATP7A
BRWD3
APOOL
PCDH11X
GPRASP2
FAM199X
IL1RAPL2
NRK
RBM41
NXT2
KCNE5
ACSL4
TMEM164
DOCK11
ZBTB33
LAMP2
STAG2
SMARCA1
ZNF280C
ENOX2
MBNL3
PABIR2
MMGT1
FHL1
ATP11C
FMR1
MTMR1
VMA21

## Sheet: MEgreen
UBE2J2
PRKCZ
RER1
PANK4
GPR157
PEX14
MASP2
KAZN
SLC25A34
HSPB7
CLCNKB
FBXO42
SZRD1
MUL1
KIF17
SH2D5
RAP1GAP
NCMAP
MAN1C1
MTFR1L
AUNIP
PAFAH2
SLC30A2
CRYBG2
GPN2
KDF1
STX12
PPP1R8
GMEB1
YTHDF2
HCRTR1
BSDC1
SYNC
KIAA1522
SH3D21
STK40
CSF3R
MEAF6
C1orf109
MFSD2A
ZMPSTE24
CITED4
ZNF691
ARTN
SLC6A9
TESK2
CCDC17
POMGNT1
FAF1
RNF11
RAB3B
LRP8
LRRC42
TGFBR3
GPR61
AHCYL1
KCNC4
SLC16A4
LRIF1
COQ10B
OVGP1
TRIM45
MAN1A2
HSD3B1
ZNF697
SEC22B
PDE4DIP
H4C14
H4C15
H2BC21
H2AC21
ECM1
ENSA
MINDY1
BNIPL
GABPB2
LYSMD1
PIP5K1A
TUFT1
TCHH
CHTOP
SHC1
UBQLN4
SEMA4A
PAQR6
RRNAD1
PEX19
NIT1
DEDD
PPOX
NDUFS2
PCP4L1
C1orf226
UAP1
UCK2
SLC19A2
KIAA0040
GLUL
DHX9
SWT1
NEK7
DDX59
TNNT2
LAD1
ELF3
ARL8A
MYBPH
BTG2
KISS1
PLEKHA6
PPP1R15B
BLACAT1
CD55
KCTD3
ESRRG
IARS2
TLR5
NVL
TRIM17
H2BU1
LGALS8
GREM2
ATP6V1C2
E2F6
CYRIA
LAPTM4A
SDC1
DNMT3A
DTNB
SLC35F6
SLC5A6
EIF2B4
ZNF513
PPP1CB
CLIP4
XDH
FEZ2
MAP4K3
MTA3
MCFD2
ERLEC1
PELI1
CEP68
AAK1
AC007040.11
ANKRD53
NAGK
DYSF
RAB11FIP5
INO80B
LBX2
C2orf68
IMMT
RNF103
PLGLB1
PLGLB2
PROM2
STARD7
UNC50
AFF3
NPAS2
RNF149
RGPD3
RGPD4
SOWAHC
RGPD5
RGPD6
FBLN7
RGPD8
SLC20A1
IWS1
PLEKHB2
KYNU
NEB
ARL5A
CTD-2021K4.1
ACVR1
WDSUB1
BAZ2B
RBMS1
NFE2L2
FRZB
FAM171B
TFPI
GULP1
C2orf88
NABP1
COQ10B
NDUFS1
MREG
MARCHF4
CATIP
CUL3
SLC19A3
FBXO36
ALPP
ALPG
SNORC
ARL4C
NDUFA10
MTMR14
SEC13
HRH1
CHCHD4
STT3B
DYNC1LI1
LRRFIP2
GOLGA4
ULK4
TRAK1
ANO10
ABHD5
P4HTM
CCDC71
TCTA
GMPPB
SEMA3B
XXcos-LUCA11.5
CISH
DCAF1
RAD54L2
ALAS1
WDR82
GLYCTK
TKT
DCP1A
CCDC66
RYBP
NECTIN3
PLCXD2
PHLDB2
CD200
SLC35A5
ADPRH
POPDC2
SLC49A4
KALRN
OSBPL11
MBD4
ACP3
TMEM108
RAB6B
ATP1B3
SELENOT
MED12L
C3orf33
SERPINI1
NCEH1
NAALADL2
B3GNT5
AP2M1
PSMD2
FAM131A
CLCN2
ETV5
CLDN1
MB21D2
MUC20
TFRC
FYTTD1
NSG1
CCDC96
TADA2B
ACOX3
TAPT1
C4orf19
RELL1
PGM2
TBC1D1
KLHL5
APBB2
LIMCH1
TMEM33
ATP10D
NIPAL1
CNGA1
TXK
USP46
FIP1L1
LNX1
CRACD
HOPX
YTHDC1
SCARB2
FAM47E
SEPTIN11
CDS1
SLC10A6
C4orf36
RP11-397E7.6
AFF1
KLHL8
ABCG2
FAM13A
TIGD2
SLC39A8
SEC24B
PLA2G12A
TIFA
SMIM43
LARP1B
PGRMC2
NR3C2
FHDC1
ETFDH
FBXO8
CDKN2AIP
CASP3
SDHA
RAI14
DNAJC21
OSMR
C9
DAB2
DHX29
DEPDC1B
ELOVL7
IQGAP2
LHFPL2
RASA1
CCNH
RFESD
RHOBTB3
GLRX
ELL2
CAST
LNPEP
TICAM2
CDO1
HSD17B4
GRAMD2B
FBN2
PDLIM4
SLC22A5
CTD-2410N18.5
PPP2CA
UBE2B
KLHL3
FAM53C
ETF1
HSPA9
CXXC5
TMCO6
TAF7
RELL2
PCDH1
SPRY4
ARHGAP26
SH3TC2
ARHGEF37
ARSI
RBM22
ANXA6
CCDC69
RNF145
ZBED8
WWC1
CPEB4
ZNF354B
ZFP2
GFPT2
MGAT1
TRIM41
PXDC1
RANBP9
MCUR1
MYLIP
CAP2
RIPOR2
H1-2
HFE
H2BC4
H2AC6
H1-4
H2BC5
H2BC6
RP1-34B20.21
H3C4
H2AC7
H4C5
H2BC8
H4C8
H2AC11
H4C9
H2BC12
H3C12
H2AC17
ZNF165
RNF39
TRIM40
C6orf136
LY6G6C
XXbac-BPG116M5.17
CFB
B3GALT4
PFDN6
ZBTB22
SMIM29
PPARD
TULP1
SRPK1
MAPK13
PIM1
KCNK5
TREML2
CLIC5
KLHL31
FAM135A
SH3BGRL2
TENT5A
NT5E
CGA
GJB7
PM20D2
CRYBG1
PPIL6
SMPD2
TRAF3IP2
MARCKS
MCM9
HINT3
VNN3
MAP7
IFNGR1
NHSL1
ADGRG6
PEX3
STX11
PPP1R14C
EZR
WTAP
MAP3K4
DACT2
DYNLT2
MAFK
SNX8
PMS2
USP42
CYTH3
C7orf26
GLCCI1
SCIN
ANKMY2
AHR
GPNMB
MALSU1
TRA2A
CCDC126
TAX1BP1
ELMO1
STK17A
TMED4
OGDH
SUMF2
ERV3-1
SPDYE8
SPDYE11
SPDYE9
ABHD11
CLDN3
GTF2IRD2
GTF2IRD2B
SPDYE13
SPDYE14
SPDYE15
RHBDD2
SRI
STEAP4
ERVW-1
GNGT1
TFPI2
BET1
PDK4
ZNF394
GAL3ST4
NRCAM
THAP5
DNAJB9
IFRD1
CTB-163K11.1
TMEM168
ST7
NRF1
AKR1B15
BPGM
CYREN
TMEM140
ADCK2
EPHB6
TRPV6
TCAF2C
ZNF212
ZNF467
ACTR3C
NOS3
ATG9B
ABCB8
ABCF2-H2BE1
NUB1
CLN8
AGPAT5
XKR6
FAM167A
TRMT9B
MICU3
SLC7A2
ASAH1
NAT2
CSGALNACT1
REEP4
PHYHIP
PDLIM2
AC037459.4
ASH2L
RNF170
POMK
ST18
OPRK1
RP11-346I3.5
ADHFE1
RIPK2
SLC26A7
STK3
YWHAZ
AZIN1
RNF139
ST3GAL1
ZFAT
TRAPPC9
JRK
PSCA
EEF1D
IQANK1
PLPP6
INSL4
CD274
KIAA2026
PLAA
ACO1
SMIM27
DNAJA1
SMU1
SIGMAR1
PIGO
FAM214B
PIP5K1B
CEMIP2
S1PR3
SPTLC1
NOL8
FGD3
GABBR2
ALG2
ERP44
RAD23B
EPB41L4B
SVEP1
SLC31A2
HSPA5
SLC2A8
LRSAM1
NAIF1
GLE1
DOLK
SH3GLB2
DOLPP1
ASB6
TRAF2
DPH7
TUBAL3
OLAH
MINDY3
RSU1
KIF5B
CUL2
DEPP1
PHYHIPL
FAM13C
ANK3
RHOBTB1
ARID5B
NRBF2
HNRNPH3
VSIR
DNAJB12
MCU
PLAU
TMEM254
CCSER2
ADIRF
PTEN
LIPA
ENTPD1
RP11-248J23.7
ZFYVE27
MFSD13A
CNNM2
CALHM2
CALHM3
PDCD4
EIF3A
GRK5
TACC2
ZRANB1
DHX32
ADAM12
C10orf90
PPP2R2D
DEAF1
TMEM80
GATD1
DUSP8
ARFIP2
TMEM9B
ZNF143
RRAS2
E2F8
PRMT3
ANO3
MUC15
RP4-541C22.8
CD59
ABTB2
PDHX
PACSIN3
ACP2
PTPRJ
SSRP1
TMX2
MS4A4A
TMEM132A
CYB561A3
SYT7
SLC3A2
STIP1
MRPL49
OVOL1
KLC2
ZDHHC24
RBM14-RBM4
RBM4
SYT12
GRK2
ANO1
PPFIA1
CLPB
P2RY6
PAAF1
ACER3
PAK1
RSF1
SESN3
ARHGAP42
TMEM123
CASP4
SLC35F2
POGLUT3
EXPH5
RDX
FDX1
AP002884.2
REXO2
BUD13
TMPRSS13
HYOU1
HINFP
NECTIN1
POU2F3
TLCD5
JHY
GRAMD1B
VWA5A
VSIG2
DCPS
ST3GAL4
ANO2
TAPBPL
ACRBP
ING4
LPCAT3
PEX5
GABARAPL1
KLRD1
STYK1
BORCS5
DUSP16
CREBL2
GPRC5D
FAM234B
ENDOU
VDR
KANSL2
RP11-386G11.12
DAZAP2
KRT80
SMUG1
RNF41
NAB2
RP11-181L23.10
AVIL
LRIG3
GRIP1
DYRK2
PAWR
VEZT
HSP90B1
C12orf73
TDG
TXNRD1
APPL2
POLR3B
FICD
TBX3
HSPB8
RAB35
DIABLO
CLIP1
RSRC2
OGFOD2
ZNF140
PSPC1
STARD13
CCDC169
SPART
RP11-65B7.2
CBY2
LCP1
FNDC3A
SLC15A1
GRTP1
PIP4P1
TOX4
RBM23
CDH24
SLC7A8
PPP1R3E
EFS
DCAF11
RABGGTA
AP4S1
NFKBIA
PNN
SOS2
SAV1
NIN
ARMH4
PRKCH
ESR2
CHURC1-FNTB
RAB15
FNTB
FUT8
MPP5
TMEM229B
PLEKHH1
PIGH
VTI1B
RP11-1012A1.4
RDH11
SLC10A1
SIPA1L1
ACOT1
PGF
EIF2B2
MLH3
ACYP1
ZC2HC1C
FLVCR2
STON2
TTC7B
GPR68
TC2N
RIN3
LGMN
GOLGA5
ITPK1
MOAP1
ASPG
CRIP2
CRIP1
MTMR10
TMEM87A
CDAN1
TTBK2
CATSPER2
SERINC4
DUOX1
SECISBP2L
GABPB1
CYP19A1
GLDN
SLTM
PLEKHO2
ANKDD1A
SPG21
IGDCC4
INTS14
SMAD6
THSD4
MYO9A
HEXA
CCDC33
CYP11A1
SEMA7A
SCAPER
RCN2
SH2D7
IDH3A
ACSBG1
RP11-697E2.12
FURIN
RP11-437B10.1
CHSY1
SELENOS
PGAP6
UNKL
SYNGR3
ZNF200
TIGD7
ABAT
EMP2
NUBP1
TVP23A
CPPED1
POLR3E
SCNN1B
COG7
RBBP6
RP11-435I10.4
ATP2A1
C16orf54
KIF22
HIRIP3
STX1B
KAT8
ARMC5
GPT2
SIAH1
AKTIP
AMFR
COQ9
KIFC3
ZDHHC1
HSD11B2
THAP11
DPEP2
DDX28
IST1
WDR59
ZNRF1
LDHD
CDYL2
HSDL1
MEAK7
MAP1LC3B
SLC7A5
FANCA
SPIRE2
TCF25
MC1R
VPS53
PITPNA
SLC43A2
TLCD2
ALOX12
SLC16A13
ACADVL
PHF23
SENP3
ALOXE3
VAMP2
HS3ST3A1
HS3ST3B1
MED9
TOP3A
TNFAIP1
RSKR
TLCD1
DHRS13
GOSR1
CDK5R1
AATF
SRCIN1
CWC25
PGAP3
GRB7
SMARCE1
KRT23
ODAD4
STAT5B
STAT5A
TUBG1
TMEM106A
DUSP3
LSM12
HDAC5
HEXIM1
HEXIM2
GOSR2
RP11-156P1.2
ITGB3
RP11-290H9.2
EFCAB13
KPNB1
DLX4
UTP18
CA10
HLF
MMD
PCTP
GDPD1
APPBP2
PPM1D
TLK2
CYB561
CSH2
GH2
CSH1
GH1
SLC9A3R1
CDR2L
EVPL
SRP68
CANT1
C1QTNF1
EIF4A3
SLC26A11
OGFOD3
ZNF750
PPP4R1
RMC1
KCTD1
SLC39A6
MOCOS
SMAD7
RP11-886H22.1
BCL2
KDSR
SERPINB2
SERPINB10
SERPINB8
SGTA
THOP1
ZNF554
APBA3
PIAS4
YJU2
TINCR
MLLT1
ZNF844
ZNF136
CTD-2192J16.27
DHPS
PALM3
MISP3
DNAJB1
ILVBL
AC007192.4
IFI30
MEF2B
BORCS8-MEF2B
ZNF14
ZNF91
PLEKHF1
CEBPA
CEBPG
UBA2
ZNF461
NCCRP1
LGALS14
SERTAD3
ITPKC
C19orf54
RAB4B-EGLN2
EGLN2
CTC-490E21.12
BCKDHA
PSG3
PSG8
PSG1
PSG6
PSG11
PSG2
PSG5
PSG4
PSG9
LYPD3
SMG9
KCNN4
LYPD5
ZNF226
EML2
CCDC9
NAPA
CYTH2
SULT2B1
BCAT2
ALDH16A1
VRK3
ZNF766
ZNF880
ZNF468
ERVV-1
ERVV-2
EPS8L1
ZNF784
ZNF547
AC004076.9
ZNF256
ZNF606
ZNF329
ZNF274
ZNF544
CTD-3138B18.4
ERVK3-1
ZSCAN22
UBOX5
LZTS3
TMX4
BTBD3
SPTLC3
ISM1
APMAP
NECAB3
C20orf144
AHCY
ITCH
EPB41L1
TGM2
TOP1
SGK2
OSER1
PKIG
CSE1L
STAU1
DDX27
RNF114
PTPN1
MOCS3
CSTF1
RAE1
ZGPAT
PRPF6
CH507-9B2.1
USP25
CHODL
CLDN8
SETD4
CBR1
ERVH48-1
U2AF1
ICOSLG
ATP6V1E1
BCL2L13
UFD1
SLC7A4
RAB36
BCR
SLC2A11
SUSD2
TBC1D10A
LIMK2
PISD
HMGXB4
APOL1
KCTD17
NOL12
RP1-37E16.12
PLA2G6
TMEM184B
SYNGR1
RANGAP1
PRR5
PRR5-ARHGAP8
ARHGAP8
FBLN1
PIM3
NCAPH2
PLCXD1
ARSD
STS
SCML2
PDHA1
SH3KBP1
MBTPS2
TAB3
USP9X
DDX3X
MAOA
KDM6A
WDR13
PPP1R3F
USP27X
FAM156B
KDM5C
SMC1A
OPHN1
PJA1
DLG3
ABCB7
RPS6KA6
POF1B
XKRX
TRMT2B
BEX4
PWWP3B
AMMECR1
PAK3
CAPN6
STEEP1
UBE2A
SEPTIN6
STK26
RAP2C
GPC3
PLAC1
MOSPD1
MAP7D3
HSFX3
MAGEA11
HSFX4
MTM1
MAGEA10
SRPK3
GDI1
FAM3A
IKBKG
WASH6P

## Sheet: MEtan
DDI2
DDOST
FOXJ3
TMEM59
USP24
DOCK7
PGM1
HS2ST1
RP4-714D9.5
SORT1
NOTCH2
PIAS3
COPA
PAPPA2
TOR1AIP1
SERTAD4
LEFTY2
HNRNPU
ADAM17
NBAS
NRBP1
TTC7A
SERTAD2
ACTR2
TGOLN2
KDM3A
IL1R1
RALB
AMMECR1L
UGGT1
GORASP2
KCTD18
BZW1
CHPF
TMEM198
INHA
ACSL3
ARMC9
HDLBP
BHLHE40
LIMD1
SMARCC1
CBLB
SEC61A1
RPN1
TMCC1
ATP2C1
SLCO2A1
WWTR1
FNDC3B
ALG3
IL1RAP
WFS1
TRMT44
NOA1
SEC31A
SEC24D
HPGD
CLPTM1L
ANKRD33B
PIK3R1
SLC30A5
TMEM167A
PAM
PJA2
MAN2A1
WDR55
CLINT1
DUSP1
RREB1
SSR1
DSP
NEU1
SLC39A7
TAPBP
C6orf89
YIPF3
TPBG
DSE
RP1-93H18.7
REPS1
ZBTB2
SCAF8
SYNJ2
SUN1
KDELR2
AVL9
TBL2
LIMK1
ANKIB1
DLX5
CALU
MKRN1
EPHA1
CHPF2
DYNC2I1
XPO7
POLR3D
ERLIN2
LYN
BPNT2
TRAM1
NDRG1
PTK2
MROH6
FAM219A
RFK
FAM120A
ABCA1
SUSD1
PTBP3
CDK5RAP2
ENG
SURF4
ITIH5
GATA3
BEND7
ARL5B
HK1
SFXN3
NEURL1
SH3PXD2A
MXI1
HTRA1
BET1L
IPO7
SPTY2D1
TRAF6
TTC17
EXT2
ATG13
AHNAK
ZBTB3
EIF1AD
MAML2
SIK2
ARCN1
DPAGT1
STT3A
ADIPOR2
FOXJ2
PLBD1
PKP2
RP11-302B13.5
ARF3
ITGA5
PIP4K2C
PRDM4
CORO1C
PPTC7
MED13L
RHOF
AACS
FLT1
COG6
KLF5
CLN5
RP11-226E21.4
ATP11A
LAMP1
TMCO3
LRP10
SEC23A
MIA2
ERO1A
ZFP36L1
IRF2BPL
SEL1L
CCNK
TNFAIP2
PDIA3
MAPK6
TCF12
MYO1E
UBE2Q2
SAXO2
IQGAP1
LA16c-306E5.2
NAA60
TXNDC11
MARF1
UBFD1
KATNIP
SLC6A2
MTSS2
AP1G1
ATXN1L
SMG6
UBE2G1
KCTD11
SMCR8
CORO6
MED1
KRT15
KRT19
ZNF652
LRRC59
TANC2
TEX2
ST6GALNAC2
TIMP2
DSG2
GALNT1
DYM
MBD2
WDR7
LMAN1
ZCCHC2
ARHGAP45
MOB3A
EBI3
GPR108
DNM2
ZNF526
ZNF765
PTPRA
CDS2
PROCR
RPN2
ZMYND8
ZNF217
RAB22A
BACH1
DOP1B
ABCG1
POFUT2
TANGO2
CRKL
GRK3
HPS4
XBP1
RNF185
CSF2RB
JOSD1
SUN2
TCF20
ZBED1
WWC3
ATP6AP2
JADE3
SLC35A2
UBQLN2
OCRL
HMGB3
SLC6A8
DNASE1L1

## Sheet: MEgrey
C1orf174
ESPN
NOL9
THAP3
VAMP3
UBIAD1
FBXO6
MAD2L2
NPPA
CASP9
CLCNKA
MFAP2
RP1-37C10.8
ARHGEF10L
AKR7A3
PLA2G2F
CDA
GALE
FUCA1
PNRC2
RHD
DHDDS
PIGV
TENT5B
TRNAU1AP
FABP3
SERINC2
DCDC2B
TMEM234
FAM229A
AK2
GJB5
GJB4
BMP8A
PPIE
PPT1
CTPS1
GUCA2A
C1orf50
FAM183A
C1orf210
MED8
ST3GAL3
CCDC24
DMAP1
BEST4
MOB3C
CZIB
PARS2
DHCR24
TACSTD2
CYP2J2
ITGB3BP
SRSF11
ANKRD13C
NEGR1
PTGFR
SPATA1
CTBS
MCOLN2
BCL10
RP5-1052I5.2
SETSIP
RPAP2
DIPK1A
CNN3
TLCD4
PTBP2
SASS6
TRMT13
LRRC39
AMY2B
PRMT6
AKNAD1
AMIGO1
GSTM2
GSTM1
PROK1
DRAM2
C1orf162
RAP1A
SIKE1
WARS2
HMGCS2
NOTCH2NLR
NBPF15
RNF115
POLR3C
NOTCH2NLA
FMO5
NOTCH2NLB
NOTCH2NLC
CH17-159N18.5
H2AC18
H2AC19
H2AC20
GOLPH3L
HORMAD1
CTSK
CGN
SNX27
TDRKH
C2CD4D
THEM5
S100A14
CREB3L4
RUSC1
RIT1
BGLAP
ATP1A4
USF1
KLHDC9
NOS1AP
SPATA46
ALDH9A1
MAEL
CCDC181
SELL
GORAB
PRRX1
PIGC
NCF2
TRMT1L
B3GALT2
PKP1
GPR37L1
LGR6
PPFIA4
ADORA1
OPTC
TMCC2
LEMD1
RAB29
EIF2D
LAMB3
MTARC2
DISP1
DEGS1
TMEM63A
COQ8A
GJC2
IBA57
ABCB10
GPR137B
KMO
OPN3
PLD5
OR2W3
TMEM18
IAH1
SMC6
NT5C1B-RDH14
FAM228B
MPV17
SUPT7L
BABAM2
EHD3
CYP1B1
THUMPD2
SLC8A1
PKDCC
THADA
PREPL
TMEM247
RHOQ
MSH6
VRK2
B3GNT2
ETAA1
SFXN5
ACTG2
EVA1A
GGCX
RGPD1
THNSL2
FER1L5
ANKRD39
LIPT1
MITD1
LYG1
IL1RL1
ANAPC1
IL37
PSD4
EPB41L5
ARHGEF4
CXCR4
ACVR2A
NR4A2
CD302
PLA2R1
FAP
PHOSPHO2
SCRN3
GPR155
TTC30B
PJVK
ZSWIM2
ASNSD1
AC012488.3
TYW5
PPIL3
CASP8
ACADL
SPAG16
SMARCAL1
TUBA4A
DES
SLC4A3
SCYGR4
PID1
NCL
MLPH
TWIST2
GPR35
MAB21L4
MTERF4
SEPTIN2
BOK
IL17RC
ATG7
OXSM
RP11-9J18.1
CNOT10
VILL
PLCD1
ACAA1
TTC21A
CCK
SEC22C
POMGNT2
CDCP1
UCN2
SLC25A20
MON1A
LSMEM2
NAA80
NPRL2
C3orf18
SMIM4
ITIH4
RP5-966M1.6
RFT1
WNT5A
DENND6A
SLMAP
RPP14
SYNPR
C3orf38
ADGRG7
CEP97
BTLA
CD200R1
POGLUT1
LRRC58
GTF2E1
HSPBAP1
ADCY5
KLF15
ABTB1
RUVBL1
ACKR4
NPHP3
SLC35G2
IL20RB
MINDY4B
RP11-166N6.3
CLRN1
P2RY12
PTX3
RARRES1
MFSD1
IQCJ-SCHIP1
SCHIP1
LRRC34
GPR160
EIF5A2
NLGN1
FXR1
MCCC1
MAP6D1
MAP3K13
TBCCD1
P3H2
CLDN16
FGF12
LRRC15
LSG1
FAM43A
XXYLT1
MUC4
IQCG
ZNF718
CPLX1
ZBTB49
STX18
AC093323.3
PACRGL
SEPSECS
ZCCHC4
RBPJ
KLB
GABRB1
SPATA18
RASL11B
AASDH
NPFFR2
CXCL1
NAAA
NAA11
HNRNPD
ARHGAP24
HSD17B11
MMRN1
ADH1B
MANBA
CXXC4
INTS12
NPNT
AC004067.6
PDE5A
RP11-1289C17.2
ZNF827
FBXW7
CTSO
PPID
APELA
CBR4
LRP2BP
UFSP2
PDLIM3
TRIML2
PLEKHG4B
PDCD6-AHRR
AHRR
SLC9A3
MTMR12
C1QTNF3
SPEF2
CPLANE1
CARD6
MRPS30
FST
PDE4D
ADAMTS6
ERBIN
GTF2H2C
SMN2
SMN1
NAIP
HMGCR
CTC-564N23.6
FAM151B
MSH3
SPATA9
ERAP2
NUDT12
EFNA5
SLC25A46
WDR36
ARL14EPL
IRF1
HSPA4
PKD2L2
HBEGF
HARS1
HARS2
PCDHGB6
FCHSD1
LARS1
GRPEL2
CAMK2A
PWWP2A
C5orf58
DDX41
RMND5B
CLK4
ZNF454
BTNL9
DUSP22
SERPINB1
SLC35B3
TMEM170B
EDN1
CDKAL1
ALDH5A1
KIAA0319
C6orf62
CARMIL1
TRIM38
H3C6
H2BC11
ZNF391
OR2B6
ZSCAN16
ZSCAN9
ZKSCAN4
ZSCAN26
PGBD1
ZKSCAN3
ZSCAN12
TRIM27
ZFP57
PRR3
IER3
VARS2
HSPA1A
HSPA1B
STK19
HLA-DRB5
HSD17B8
RING1
IP6K3
DEF6
PI16
KIF6
UNC5CL
APOBEC2
FRS3
TAF8
TBCC
AARS2
ENPP4
SLC25A27
ADGRF4
PTCHD4
MMUT
GSTA3
LGSN
PTP4A1
RP5-1148A21.4
OGFRL1
IRAK1BP1
BCKDHB
SMIM8
C6orf163
SLC35A1
AKIRIN2
PNRC1
GABRR1
RRAGD
QRSL1
ARMC2
FIG4
DDO
TUBE1
TSPYL1
CALHM4
KPNA5
HSF2
SMPDL3A
NCOA7
AKAP7
TBPL1
SGK1
LTV1
UST
MTRF1L
ZDHHC14
SMOC2
RP1-137D17.4
ERMARD
PRKAR1B
ZFAND2A
AIMP2
ANKRD61
FAM220A
CCZ1B
UMAD1
ICA1
AC005281.1
CRPPA
STK31
JAZF1
NT5C3A
NME8
YAE1
C7orf25
UBE2D4
SPDYE1
POLM
NUDCD3
RAMP3
COBL
LANCL2
ZNF107
ZNF117
VKORC1L1
NSUN5
METTL27
STYXL1
SSC4D
POMZP3
SPDYE17
FGL2
GSAP
GNAI1
ABCB1
GTPBP10
CDK14
MTERF1
CALCR
CPSF4
ZKSCAN5
FAM200A
TMEM225B
TRIM4
ZSCAN21
TRAPPC14
AGFG2
SAP25
UFSP1
SPDYE6
PRKRIP1
POLR2J3
UPK3BL2
RP11-514P8.7
SPDYE2
RP11-514P8.6
UPK3BL1
RP11-577H5.5
SPDYE2B
POLR2J2
NAPEPLD
DUS4L
LRRN3
TFEC
GCC1
LRRC4
HILPDA
FAM71F2
FLNC
KCP
ATP6V1FNB
SMKR1
STRA8
KEL
TCAF2
ZNF786
ZNF425
REPIN1
ABCF2
XRCC2
RNF32
LMBR1
NOM1
DNAJB6
VIPR2
CSMD1
ANGPT2
DEFA3
CLDN23
FGL1
LPL
EGR3
RP11-875O11.4
TNFRSF10C
ADAMDEC1
PPP2R2A
INTS9
DUSP4
FUT10
IDO2
MCM4
TGS1
CSPP1
SBSPON
RDH10
PI15
ZC2HC1A
IL7
CHMP4C
NBN
NECAB1
PIP4P2
CIBAR1
ESRP1
NDUFAF6
ERICH5
RSPO2
TMEM74
EBAG9
TRMT12
LRATD2
ARC
LYNX1-SLURP2
LYNX1
GPIHBP1
NAPRT
ZNF707
BOP1
FOXH1
LRRC14
ARHGAP39
INSL6
MTAP
CDKN2B
C9orf72
RP11-205M20.8
AQP3
IL11RA
RP11-195F19.5
TMEM8B
DCAF10
ENSG00000283886
ZNF658
APBA1
ZFAND5
ALDH1A1
GNAQ
IDNK
GOLM1
OGN
SUSD3
MFSD14B
ERCC6L2
CDC14B
ZNF510
TBC1D2
NR4A3
TMEFF1
CAVIN4
TMEM38B
ABITRAM
SHOC1
PRPF4
TMEM268
B3GALT9
PSMD5
TRAF1
MRRF
CRB2
NR6A1
LMX1B
PIP5KL1
SLC25A25
DNM1
SLC27A4
CRAT
REXO4
ADAMTSL2
FCN1
QSOX2
LCNL1
PAXX
RNF208
CYSRT1
RNF224
SLC34A3
SFMBT2
ECHDC3
UPF2
SEC61A2
SEPHS1
RP11-295P9.13
CDNF
ACBD7
NSUN6
GPR158
HNRNPF
ALOX5
ABC7-42404400C24.1
MAPK8
UBE2D1
CCDC6
TSPAN15
AIFM2
SAR1A
SYNPO2L
COMTD1
FAM25A
GLUD1
NUTM2A
IFIT2
IFIT5
CPEB3
CYP2C9
TCTN3
BLNK
COX15
HIF1AN
C10orf95
PCGF6
ATE1
BTBD16
ARMS2
CPXM2
FANK1
C10orf143
LRRC27
FUOM
SPRN
SCART1
LMNTD2
IRF7
SCT
MOB2
IFITM10
CTSD
ZNF195
TRIM21
OR51E2
TRIM5
OR56A3
TRIM3
CTD-2010I16.2
OVCH2
AKIP1
SWAP70
ADM
AMPD3
MTRNR2L8
RNF141
SAA1
METTL15
RP1-65P5.6
RCN1
LMO2
ALKBH3
MAPK8IP1
MDK
ZNF408
C11orf49
DDB2
MYBPC3
CLP1
SLC15A3
VPS37C
TKFC
PPP1R32
ROM1
TTC9C
TMEM223
PLAAT3
MACROD1
FLRT1
EHD1
SNX15
TM7SF2
SLC25A45
CNIH2
CTSF
RBM4B
C11orf80
RCE1
PTPRCAP
CHKA
DHCR7
LRTOMT
FOLR1
UCP2
C2CD3
KCNE3
XRRA1
AQP11
ALG8
MTNR1B
TAF1D
C11orf54
RP11-606E8.2
ENDOD1
CNTN5
YAP1
DYNC2H1
PDGFD
ZC3H12C
ZW10
C11orf71
CENATAC
SLC37A4
TBCEL-TECTA
SLC37A2
FAM118B
FOXRED1
FKBP4
NRIP2
RHNO1
NTF3
SPSB2
CLEC4A
AICDA
CLEC2D
CD69
CLEC12A
CLEC1A
TMEM52B
KLRC4-KLRK1
PRR4
PRH1-PRR4
TAS2R14
TAS2R20
CDKN1B
APOLD1
SPX
SMCO2
TMTC1
DENND5B
ETFBKMT
TMEM117
BCDIN3D
ANKRD33
ACVRL1
NR4A1
CSAD
MYG1
AAAS
NFE2
GTSF1
RDH5
PMEL
CDK2
SUOX
RDH16
MARS1
DDIT3
DPY19L2
RXYLT1
LYZ
AC025263.3
TSPAN8
THAP2
GLIPR1L2
PPP1R12A
PTPRQ
RASSF9
NR2C1
GLT8D2
EID3
TMEM119
KCTD10
MVK
RAD9B
TRAFD1
C12orf43
RNF34
C12orf65
FZD10
ZNF26
MIPEP
ATP12A
RNF17
MTMR6
ALOX5AP
N4BP2L1
POSTN
SERP2
TSC22D1
KCTD4
SUGT1
TDRD3
METTL21C
RAB20
CDC16
UPF3A
HOMEZ
DHRS2
RP11-468E2.6
RP11-468E2.2
DHRS1
LTB4R
HEATR5A
SSTR1
KLHDC1
CDKL1
FRMD6
DDHD1
CGRRF1
L3HYPDH
SYT16
ZBTB25
PPP1R36
CHURC1
MAX
TTC9
DCAF4
PAPLN
HEATR4
RIOX1
ACOT4
COQ6
TTLL5
AHSA1
ALKBH1
SLC24A4
OTUB2
TCL1B
BDKRB2
SETD3
BEGAIN
MOK
ZNF839
EXOC3L4
ADSS1
GABRB3
SLC12A6
MEIS2
PAK6
IVD
BAHD1
RHOV
VPS18
RPAP1
JMJD7
EHD4
CAPN3
LRRC57
PPIP5K1
RP11-296A16.1
SPATA5L1
GALK2
FGF7
RAB27A
RFX7
ZNF280D
PARP16
SLC24A1
SPESP1
NOX5
SENP8
ADPGK
NEO1
CYP1A1
DNAJA4
ST20
CEMIP
EFL1
GOLGA6L4
WDR73
PDE8A
AEN
PEX11A
AP3S2
ARPIN-AP3S2
PDIA2
RHBDL1
CIAO3
NOXO1
AMDHD2
KCTD5
BICDL2
ZNF213
ZNF75A
PAM16
ZNF500
SMIM22
ROGDI
TMEM186
NPIPA3
NTAN1
TMC5
NPIPB6
RABEP2
NPIPB11
AC002310.11
PHKG2
CTF1
HSD3B7
FUS
ZNF720
ZNF267
TP53TG3D
ADCY7
BRD7
CYLD
NUDT21
BBS2
SLC38A7
CES2
CES4A
HSF4
NOL3
PARD6A
ENKD1
CTRL
RP11-343C2.9
RP11-343C2.7
EXOSC6
AARS1
DDX19B
TXNL4B
NPIPB15
NUDT7
C16orf46
OSGIN1
DNAAF1
TUBB3
GAS8
GLOD4
SERPINF2
SRR
METTL16
RAP1GAP2
P2RX1
TM4SF5
ZNF232
USP6
DHX33
ACAP1
CYB5D1
SLC25A35
RNF222
MFSD6L
STX8
ELAC2
CENPV
RP11-219A15.1
PLD6
ATPAF2
MIEF2
MAP2K3
LYRM9
RP11-192H23.4
UNC119
OMG
EVI2A
CCT6B
ZNF830
RFFL
TAF15
CCL5
TBC1D3B
TBC1D3I
TBC1D3G
TBC1D3H
TBC1D3F
PIGW
TADA2A
DDX52
TBC1D3K
TBC1D3L
TBC1D3D
TBC1D3C
TBC1D3E
TBC1D3
PNMT
GSDMB
RAPGEFL1
KRT34
COASY
PSMC3IP
PSME3
NAGS
LRRC37A2
ARL17A
NSF
CDC27
HOXB2
UBE2Z
TAC4
SGCA
ACSF2
SPATA20
ABCC3
ANKFN1
TRIM37
NACA2
CACNG4
NAT9
KCTD2
NUP85
TSEN54
SAP30BP
JMJD6
RP11-318A15.7
CCDC40
ENDOV
CCDC137
SIRT7
NARF
METTL4
MYOM1
RAB12
MTCL1
ANKRD12
TWSG1
HDHD2
MAPK4
MEX3C
RAB27B
SERPINB7
CDH19
TMX3
CNDP2
KCNG2
C2CD4C
POLRMT
FGF22
AZU1
ABCA7
AMH
PEAK3
LINGO3
TMPRSS9
ZNF555
ZNF77
TLE2
TLE5
NCLN
MFSD12
C19orf71
HMG20B
MPND
PRR22
CTB-54O9.9
DUS3L
AC104532.2
CAPS
CTD-3214H19.17
CD209
CLEC4M
CERS4
ZNF559
ZNF559-ZNF177
ZNF177
ZNF266
ZNF426
ZNF562
ZGLP1
KRI1
SWSAP1
ZNF653
ZNF823
ZNF20
ZNF44
CTD-2192J16.17
JUNB
IER2
GIPC1
HSH2D
INSL3
BORCS8
SUGP1
ZNF253
ZNF93
ZNF714
ZNF431
ZNF208
NUDT19
GPATCH1
SLC7A10
PEPD
SCGB2B2
GRAMD1A
AD000671.6
U2AF1L4
LIN37
HCST
THAP8
ZFP14
ZNF420
CTC-454I21.3
ZNF585A
ZNF793
ZNF571
ZNF781
LGALS4
DYRK1B
ZNF780A
B9D2
DMAC2
DEDD2
PSG7
PHLDB3
ZNF155
AC084219.2
ZNF223
ZNF235
ZNF229
BCL3
CBLC
NKPD1
BLOC1S3
ERCC2
BBC3
LIG1
ZNF114
LMTK3
HSD17B14
PLEKHA4
LIN7B
PRRG2
TSKS
FAM71E1
ZNF649
ZNF614
ZNF83
ZNF28
DPRX
LILRA6
LENG9
ZNF787
ZNF444
ZNF582
ZNF667
ZFP28
ZNF470
ZNF71
SMIM17
ZNF543
ZNF304
AC003002.4
AC004076.7
ZNF17
ZNF416
ZIK1
ZNF551
ZNF154
ZNF671
ZNF552
ZNF587B
ZNF497
ZNF132
ZNF324
ZNF446
SRXN1
RP5-850E9.3
SLC52A3
PSMF1
TMEM74B
RP11-314N13.10
SIRPA
RP4-816K17.2
TGM3
TMEM230
TRMT6
PLCB1
SLX4IP
FLRT3
KIF16B
MGME1
ZNF133
POLR3F
CRNKL1
KIZ
XRN2
NAPB
CST4
CST7
PYGB
PXMP4
MMP24OS
CPNE1
RP1-309K20.6
NDRG3
JPH2
SYS1
SPATA25
PPDPF
LIME1
TPD52L2
GATD3B
CH507-9B2.5
CBSL
KRTAP26-1
DNAJC28
KCNE1
RCAN1
CBR3
CLDN14
PIGP
TMPRSS3
NDUFV3
CBS
H2BS1
PDXK
RRP1
CFAP410
ADARB1
FTCD
SPATC1L
GNB1L
TXNRD2
COMT
ARVCF
TRMT2A
LRRC75B
SGSM1
SRRD
RASL10A
OSM
CCDC157
LL22NC03-44A4.3
APOL4
APOL2
TMPRSS6
C1QTNF6
H1-0
GCAT
PICK1
CSNK1E
DNAL4
CBX6
PHETA2
RRP7A
SERHL2
TRMU
TRABD
KLHDC7B
MAPK8IP2
GTPBP6
CSF2RA
ASMTL
ASMT
XG
PRKX
NLGN4X
PUDP
VCX
GPM6B
MOSPD2
CA5B
BCLAF3
RP13-314C10.6
EIF2S3
ZFX
RPGR
MAOB
ELK1
ZNF182
ZNF630
LL0XNC01-30I4.1
GATA1
PRAF2
CCDC22
KANTR
SPIN2B
SPIN2A
FAAH2
SPIN4
FOXO4
NLGN3
GCNA
CHIC1
CHM
RPA4
TNMD
GLA
ARMCX4
ARMCX1
ARMCX6
ZMAT1
GPRASP1
BHLHB9
RIPPLY1
ATG4A
COL4A5
SERTM2
ALG13
IL13RA2
SLC25A43
SLC25A14
PABIR3
ZNF75D
ZNF449
LDOC1
HSFX2
MAGEA9
EOLA2
GABRA3
ZFP92
IDH3G
GAB3
F8A1
MTCP1
ENSG00000278704
ENSG00000277400
ENSG00000276256
ENSG00000278384

## Sheet: MEdarkorange
ZNF281
CNTFR
NCAM2
CD99
VAMP7
RPS4Y1
ZFY
PCDH11Y
USP9Y
DDX3Y
UTY
NLGN4Y
KDM5D
EIF1AY

## Sheet: MEdarkgreen
SDF4
CPTP
VWA1
CDK11A
NADK
PEX10
LRRC47
KIAA2013
CAPZB
LDLRAP1
PAQR7
ZDHHC18
TMEM222
PTP4A2
TMEM39B
MAP7D1
PLPP3
UBE2Q1
PYGO2
RP11-201K10.3
SCAMP3
LMNA
IGSF8
B4GALT3
CREG1
CSRP1
RNPEP
ADIPOR1
CYB5R1
ARF1
ATRAID
PPP3R1
PCBP1
AUP1
CNPPD1
RP11-803J6.1
DNAJB2
THAP4
SUMF1
DHX30
TMEM115
TEX264
TPRA1
EEFSEC
TNIP2
NUDT9
ING2
CTD-2546F11.1
PAIP1
REEP5
SQSTM1
MRNIP
PPP1R11
ABCF1
FLOT1
CSNK2B
XXbac-BPG32J3.22
LEMD2
MTCH1
WIPI2
GUSB
BCL7B
CLDN4
POR
GNB2
SH2B2
ZNF777
FASTK
TMUB1
SCRIB
GRINA
GPAA1
SHARPIN
HSF1
RRAGA
B4GALT1
UBE2R2
GSN
GTF3C5
RABL6
TUBB4B
NELFB
FBXW4
BAG3
PWWP2B
PKP3
RNH1
TOLLIP
RHOG
ARFGAP2
SLC39A13
TMEM109
INTS5
TMEM179B
STX5
VEGFB
ZFPL1
TMEM262
SCYL1
RNASEH2C
C11orf68
SART1
RAB1B
CXCR5
ESAM
TNFRSF1A
MLF2
USP5
TMBIM6
PCBP2
ZNF385A
CD63
DCTN2
SPPL3
ORAI1
VPS37B
UBC
FBRSL1
ING1
THTPA
TM9SF1
RP11-468E2.1
SDR39U1
ARF6
TMED10
ANKRD9
AMN
AL928654.7
RMDN3
SNX22
PPIB
ABHD17C
UNC45A
PIGQ
RAB40C
UBE2I
GNPTG
RNPS1
RP11-20I23.1
ATP6V0C
TNFRSF12A
ZNF174
UBALD1
CARHSP1
DEXI
SPNS1
TBC1D10B
ZNF768
PRR14
SLC5A2
MMP15
ATP6V0D1
VPS4A
BCAR1
INPP5K
CTDNEP1
ELP5
RP11-542C16.2
FXR2
POLDIP2
STARD3
MSL1
CNP
NKIRAS2
RETREG3
UBTF
NMT1
RP11-51F16.8
WBP2
SYNGR2
IMPA2
BSG
RNF126
TMEM259
MIDN
MBD3
LLfos-48D6.2
DAPK3
ZBTB7A
MAP2K2
LONP1
XAB2
RAB11B
ZNF414
CTD-2369P2.12
KEAP1
SMARCA4
PRKCSH
CALR
RAD23A
CC2D1A
DCAF15
TECR
BRD4
SLC35E1
MED26
JUND
GDF15
USF2
IGFLR1
AC104534.3
PAF1
SNRPA
GSK3A
PPP1R37
IRF2BP1
NUCB1
AP2A1
FUZ
AKT1S1
TBC1D17
NR1H2
EMC10
PPP2R1A
ZNF865
EPN1
ZNF135
ZSCAN18
ZBTB45
TRIM28
ZCCHC3
DDRGK1
DSTN
ABHD12
HM13
PEDS1
RP4-583P15.15
THAP7
MMP11
TOM1
TRIOBP
MAFF
POLR3H
ARAF
TBC1D25
EZHIP
SSR4
ATP6AP1

## Sheet: MELightcyan
C1QA
C1QC
C1QB
THEMIS2
PTAFR
LAPTM5
IL12RB2
GBP1
GBP5
CD53
FCGR1B
FCGR1A
PLEKHO1
CTSS
SELENBP1
SLAMF8
RP11-190A12.7
CD84
SLAMF7
FCER1G
FCGR3A
ATP1B1
PTPRC
NLRP3
HAAO
PLEK
LOXL3
DOK1
IL1RN
GYPC
HNMT
SCN9A
CD28
CYP27A1
SATB1
CX3CR1
CD86
PARP9
TRPC1
SLC9A9
P2RY13
RAP2B
LAP3
CXCL9
CXCL10
CXCL11
SPP1
TLR2
MARCHF1
ACSL1
CCDC152
SELENOP
MCTP1
PITX1
CD74
HAVCR2
HK3
DOK3
F13A1
LST1
AIF1
HLA-DRA
HLA-DRB1
HLA-DQA1
HLA-DQB1
PSMB9
HLA-DMB
XXbac-BPG181M17.5
HLA-DMA
HLA-DOA
HLA-DPA1
HLA-DPB1
FGD2
NFKBIE
CGAS
CALHM6
VNN2
SOD2
AOAH
IKZF1
LAT2
NCF1
IRF5
TSPAN33
TBXAS1
PARP12
TMEM176A
MSR1
DOK2
SLA
GLIPR2
SYK
FBP1
GGTA1
PTGS1
FPGS
MRC1
TMEM273
LSP1
KCNQ1
LYVE1
SPI1
MS4A6A
MS4A4E
MS4A7
RAB3IL1
FERMT3
FOLR2
RELT
KCNJ5
LPAR5
PTPN6
CD163
C3AR1
PRICKLE1
NCKAP1L
ARHGAP9
LTA4H
DRAM1
SELPLG
OAS1
GJA3
ITGBL1
FGF14
TNFSF13B
RNASE6
SLC7A7
GPR65
SERPINA1
RP11-96O20.4
SQOR
ATP8B4
LARP6
RPP25
SCAMP5
TM6SF1
HS3ST6
CIITA
IGSF6
NPIPB7
PYCARD
ITGAM
MAF
IRF8
CYBA
ARRB2
TNFSF13
CD68
LGALS9
ADAP2
EVI2B
CTD-2370N5.3
TMEM98
CCL2
CCL8
CCL3
CCL4
MILR1
FAM20A
CD300A
SECTM1
RAB40B
GNA15
C3
VAV1
MYO1F
LRRC25
TYROBP
POU2F2
DBP
CD37
FCGRT
IL4I1
FPR1
FPR3
LILRB3
LILRB5
LAIR1
LILRB1
LILRB4
HCK
TLDC2
MAFB
RGS19
SAMSN1
TRPM2
ITGB2
CYTH4
APOBEC3C
TLR7
TLR8
TMSB4X
TASL
CYBB
GPR34
WAS
VSIG4
RENBP
CLIC2

## Sheet: MEwhite
IL24
MALL
LHB
CTB-60B18.10
CGB3
CTB-60B18.6
CGB2
CGB1
CGB5
CGB8
CGB7
CTB-60B18.23
NTF4
KCNA7

[truncated: 1 more sheets: MElightgreen]
