# Supplementary material for: Placental mRNA and miRNA dynamics associated with lipid metabolism pathways in pregnancies affected by obesity
Source: Front Endocrinol (Lausanne). 2026 Jan 28;16:1736033. doi: 10.3389/fendo.2025.1736033 (PMC12890621; doi:10.3389/fendo.2025.1736033)
Supplement: Supplementary file 2 [file Table2.xlsx]

## Sheet: Coding Genes MEgreen_input
AMFR
CAST
CCNH
CDS1
DNMT3A
H1-2
H2AC11
H2AC17
H2AC6
H2AC7
H2BC12
H2BC21
H2BC4
H2BC5
H2BC6
H2BC8
H2BU1
H3C12
H3C4
H4C14
H4C15
H4C5
H4C8
H4C9
KDM6A
KPNB1
MBD4
MTA3
PIAS4
RAE1
RSF1
SEC13
SMARCE1
SMUG1
TDG
TOP3A
YWHAZ

## Sheet: miRNA Genes MEgreen_Turquoise_
MIR6728
MIR5697
MIR7846
MIR4632
MIR6734
MIR6735
MIR101-1
MIR1262
MIR553
MIR6736
MIR8083
MIR4258
MIR5187
MIR181A1
MIR135B
MIR4753
MIR3125
MIR4263
MIR558
MIR4434
MIR5000
MIR6071
MIR4771-2
MIR26B
MIR5703
MIR3714
MIR4442
MIR138-1
MIR6823
MIR6890
MIR6825
MIR7976
MIR548AQ
MIR571
MIR574
MIR4453
MIR4279
MIR584
MIR1303
MIR378H
MIR877
MIR5690
MIR6780B
MIR1273C
MIR3918
MIR196B
MIR550A3
MIR4652
MIR93
MIR548O
MIR3907
MIR3149
MIR1204
MIR6853
MIR32
MIR3927
MIR181A2
MIR4479
MIR604
MIR4682
MIR7847
MIR4488
MIR6748
MIR548K
MIR4692
MIR548L
MIR4493
MIR200C
MIR613
MIR615
MIR616
MIRLET7I
MIR4496
MIR619
MIR7106
MIR6880
MIR3665
MIR548H1
MIR4706
ENSG00000280494
MIR3173
MIR411
MIR1193
MIR1185-2
MIR544A
MIR655
MIR487A
MIR134
MIR6765
MIR5195
MIR2116
MIR4512
MIR3174
MIR3177
MIR4516
MIR940
MIR6769A
MIR6862-1
MIR6862-2
MIR7854
MIR3183
MIR6776
MIR6864
MIR632
MIR2909
MIR4734
MIR6867
MIR6510
MIR548AT
MIR6780A
MIR6781
MIR6783
MIR142
MIR3615
MIR6786
MIR8078
MIR7108
MIR6790
MIR4999
MIR638
MIR7974
MIR5695
MIR6515
MIR181D
MIR1199
MIR640
MIR6719
MIR4324
MIR5088
MIR6799
MIR4751
MIR6801
MIR643
MIR516B1
MIR516A1
MIR519A2
MIR4754
MIR1292
MIR103B2
MIR6870
MIR645
MIR646
MIR6724-1
MIR3648-1
ENSG00000277437
MIR6724-2
MIR6724-3
MIR6724-4
MIR3648-2
ENSG00000264063
MIR3197
MIR185
MIR6817
MIR658
MIR3619
MIR4767
MIR6857
MIR223
MIR450B
MIR542
MIR424
MIR5581
MIR4256
MIR6738
MIR215
MIR6742
MIR6809
MIR6810
MIR4273
MIR143
MIR7161
MIR593
MIR30B
MIR6845
MIR6851
MIR548AU
MIR23B
MIR27B
MIR3074
MIR24-1
MIR6855
MIR1915
MIR938
MIR483
MIR6073
MIR3164
MIR1304
MIR6716
MIR4697
MIR7851
MIR6757
MIR6502
MIR4497
MIR3657
MIR337
MIR654
MIR382
MIR668
MIR154
MIR496
MIR377
MIR541
MIR409
MIR369
MIR410
MIR656
MIR1247
MIR4539
MIR7706
MIR6766
MIR5009
MIR4718
MIR4519
MIR328
MIR4315-1
MIR6868
MIR320C1
MIR4741
MIR24-2
MIR27A
MIR23A
MIR330
MIR518B
MIR521-2
MIR518E
MIR518D
MIR521-1
MIR522
MIR527
MIR3192
MIR941-2
MIR941-3
MIR1914
MIR6069
MIR6819
MIR4766
MIR1249
MIR548AN
MIR450A1
MIR450A2
MIR452

## Sheet: Coding_miRNA
	mRNA	Estimate	Std..Error	z.value	Pr...z..
MIR684533	AMFR	0.0505838	0.00135375	37.3658	1.4037e-305
MIR569733	AMFR	0.0331321	0.00114092	29.0398	2.07189e-185
MIR680933	AMFR	-0.0246478	0.000876654	-28.1158	6.28675e-174
MIR475333	AMFR	0.0303304	0.00126928	23.8958	3.38851e-126
MIR465233	AMFR	-0.0308117	0.00244322	-12.6111	1.83381e-36
MIR673433	AMFR	-0.00675207	0.000846002	-7.98116	1.4497e-15
MIR196B24	CAST	0.109861	0.00313404	35.054	3.38759e-269
MIR784624	CAST	-0.0240805	0.00072223	-33.3418	9.57794e-244
MIR685124	CAST	-0.041856	0.0012917	-32.4038	2.43004e-230
MIR130324	CAST	0.0449277	0.00146081	30.7554	1.03664e-207
MIR392724	CAST	0.0662903	0.00231113	28.683	6.21307e-181
MIR312524	CAST	-0.0374456	0.00155174	-24.1314	1.17074e-128
MIR685324	CAST	0.056132	0.00238278	23.5574	1.05448e-122
MIR716124	CAST	-0.0508355	0.002277	-22.3257	2.08033e-110
`MIR24-1`24	CAST	-0.0248417	0.00115247	-21.5551	4.74534e-103
MIR3224	CAST	-0.0344586	0.00169258	-20.3586	3.89483e-92
MIR673624	CAST	-0.0216479	0.00114519	-18.9033	1.0718e-79
MIR463224	CAST	-0.0449227	0.00238766	-18.8145	5.74061e-79
MIR548O24	CAST	-0.0219672	0.00132761	-16.5464	1.69936e-61
MIR674224	CAST	-0.0563495	0.00341454	-16.5028	3.50279e-61
MIR427324	CAST	-0.0412565	0.00267118	-15.4451	8.14556e-54
MIR126224	CAST	-0.0240038	0.00160924	-14.9163	2.58355e-50
MIR59324	CAST	0.0139432	0.00110345	12.636	1.33614e-36
MIR307424	CAST	0.00822235	0.000670694	12.2595	1.49487e-34
MIR426324	CAST	0.00755656	0.00071989	10.4968	8.93296e-26
MIR673424	CAST	0.00750216	0.000729642	10.282	8.49759e-25
MIR682524	CAST	0.00612031	0.000648796	9.43334	3.97245e-21
`MIR4771-2`24	CAST	0.0100811	0.00119277	8.45182	2.86795e-17
`MIR138-1`24	CAST	-0.0203857	0.00244328	-8.34357	7.20782e-17
MIR443424	CAST	-0.0294666	0.00408655	-7.21062	5.56969e-13
MIR371424	CAST	0.0261084	0.00418474	6.23895	4.40511e-10
MIR673524	CAST	0.020502	0.00460992	4.44737	8.69283e-06
MIR181A124	CAST	0.00658949	0.00178426	3.69313	0.000221511
MIR558124	CAST	0.00215836	0.00108311	1.99273	0.0462908
MIR465225	CCNH	0.0704322	0.00243733	28.8973	1.29175e-183
MIR548AQ25	CCNH	0.026024	0.00119873	21.7097	1.66148e-104
MIR3225	CCNH	-0.035459	0.00193253	-18.3485	3.3963e-75
MIR673425	CCNH	-0.0118416	0.000840087	-14.0956	4.04066e-45
MIR680925	CCNH	-0.00423314	0.000872649	-4.85091	1.22896e-06
MIR685125	CCNH	0.00306072	0.00150378	2.03536	0.041815
MIR716134	CDS1	0.172469	0.0046043	37.4584	4.39115e-307
MIR312534	CDS1	0.124321	0.00342107	36.3399	3.79258e-289
MIR427934	CDS1	-0.210044	0.0058152	-36.1198	1.10909e-285
MIR135B34	CDS1	0.33317	0.00929758	35.8341	3.25807e-281
MIR126234	CDS1	-0.123341	0.00345765	-35.6719	1.08016e-278
MIR558134	CDS1	-0.0814218	0.00229373	-35.4976	5.36043e-276
MIR500034	CDS1	0.191859	0.00543385	35.308	4.41892e-273
MIR371434	CDS1	0.307373	0.00877328	35.0351	6.57963e-269
MIR673534	CDS1	0.324548	0.00951721	34.1012	7.07733e-255
MIR672834	CDS1	-0.0582572	0.00185599	-31.3887	2.88217e-216
MIR23B34	CDS1	-0.018049	0.000578792	-31.1838	1.76448e-213
`MIR138-1`34	CDS1	-0.161409	0.00521667	-30.941	3.35939e-210
MIR607134	CDS1	-0.126485	0.00411587	-30.7309	2.19904e-207
MIR444234	CDS1	0.0476002	0.00161895	29.4018	5.20508e-190
MIR196B34	CDS1	-0.191575	0.00664448	-28.8323	8.457e-183
MIR673634	CDS1	0.0733139	0.00257091	28.5167	7.27697e-179
MIR426334	CDS1	0.0430389	0.00151948	28.3249	1.70832e-176
MIR784634	CDS1	-0.0416723	0.00148753	-28.0145	1.08208e-172
MIR307434	CDS1	-0.0381236	0.00136828	-27.8625	7.59548e-171
`MIR24-1`34	CDS1	0.0638392	0.00235737	27.0807	1.66265e-161
MIR674234	CDS1	-0.190415	0.0071006	-26.8167	2.06386e-158
MIR569734	CDS1	0.0577158	0.00219372	26.3095	1.4935e-152
MIR570334	CDS1	-0.0803045	0.00311475	-25.782	1.41218e-146
MIR181A134	CDS1	0.0949595	0.00385713	24.6192	7.86505e-134
MIR548O34	CDS1	-0.0600796	0.00285241	-21.0628	1.74715e-98
MIR57134	CDS1	-0.0932043	0.00472663	-19.719	1.48268e-86
`MIR4771-2`34	CDS1	-0.052899	0.00268415	-19.7079	1.84543e-86
MIR548AU34	CDS1	-0.0458916	0.00252424	-18.1803	7.3867e-74
MIR55334	CDS1	0.0475992	0.00280178	16.9889	9.91926e-65
MIR681034	CDS1	-0.0322672	0.00201198	-16.0375	6.98738e-58
MIR21534	CDS1	0.0533975	0.00357959	14.9172	2.54783e-50
MIR130334	CDS1	0.0408901	0.0029696	13.7696	3.88504e-43
MIR475334	CDS1	-0.0335601	0.00243922	-13.7585	4.52555e-43
MIR685334	CDS1	-0.0659705	0.00499658	-13.2031	8.41672e-40
MIR55844	CDS1	-0.037623	0.00285381	-13.1834	1.09352e-39
MIR14334	CDS1	0.0238854	0.00194232	12.2973	9.36239e-35
MIR30B34	CDS1	0.0190815	0.00177525	10.7487	6.01277e-27
MIR445334	CDS1	0.0118849	0.00121618	9.77237	1.47944e-22
MIR392734	CDS1	-0.0457298	0.00492113	-9.29254	1.50644e-20
MIR808334	CDS1	-0.00864933	0.00119683	-7.22684	4.94362e-13
MIR680934	CDS1	-0.0104487	0.0016602	-6.29366	3.10059e-10
MIR27B34	CDS1	0.0031961	0.000595457	5.36747	7.98483e-08
MIR57434	CDS1	0.0219438	0.00454491	4.82821	1.37766e-06
MIR378H34	CDS1	0.0124684	0.00303133	4.11318	3.90248e-05
MIR569034	CDS1	-0.0273782	0.0070171	-3.90164	9.55427e-05
MIR58434	CDS1	-0.0124899	0.00469246	-2.66169	0.00777501
MIR463215	DNMT3A	-0.106566	0.00295835	-36.0221	3.77116e-284
MIR684515	DNMT3A	-0.0424455	0.00146138	-29.0447	1.79359e-185
MIR716115	DNMT3A	-0.0784795	0.00286169	-27.4242	1.41204e-165
MIR59315	DNMT3A	0.0347979	0.00137035	25.3935	2.97894e-142
`MIR101-1`15	DNMT3A	0.0498885	0.00221296	22.5438	1.54484e-112
MIR135B15	DNMT3A	-0.108495	0.00535569	-20.2578	3.03164e-91
MIR307415	DNMT3A	-0.01634	0.000824117	-19.8273	1.73186e-87
MIR682315	DNMT3A	0.0563297	0.00290781	19.3719	1.33345e-83
MIR425615	DNMT3A	-0.0135695	0.000755426	-17.9627	3.81501e-72
MIR21515	DNMT3A	-0.0359235	0.00207874	-17.2813	6.50131e-67
MIR475315	DNMT3A	-0.0223263	0.00137847	-16.1965	5.33914e-59
MIR443415	DNMT3A	0.0780082	0.00504526	15.4617	6.29323e-54
MIR427315	DNMT3A	-0.0397478	0.00331219	-12.0005	3.53318e-33
MIR685315	DNMT3A	0.0353255	0.00296176	11.9272	8.53654e-33
MIR558115	DNMT3A	0.0138723	0.00134709	10.2979	7.19841e-25
MIR682515	DNMT3A	-0.0078907	0.000794681	-9.92939	3.10156e-23
MIR673515	DNMT3A	-0.0461868	0.0057303	-8.06009	7.62399e-16
MIR681015	DNMT3A	0.00524352	0.00112123	4.67656	2.91725e-06
MIR181A115	DNMT3A	0.00688624	0.00220914	3.11715	0.00182606
MIR465219	H1-2	0.11936	0.00357226	33.4131	8.85311e-245
MIR30B19	H1-2	-0.0452918	0.0014138	-32.0355	3.49228e-225
MIR607119	H1-2	0.0937884	0.00310014	30.253	4.76797e-201
MIR682519	H1-2	-0.0297687	0.00104597	-28.4604	3.62573e-178
MIR443419	H1-2	0.183806	0.00673119	27.3066	3.53992e-164
MIR500019	H1-2	0.097875	0.00428911	22.8194	2.94319e-115
MIR135B19	H1-2	-0.132283	0.00698902	-18.9273	6.79467e-80
`MIR4771-2`19	H1-2	-0.0371636	0.00203063	-18.3015	8.04811e-75
MIR673619	H1-2	0.0357647	0.00197483	18.1103	2.64495e-73
MIR445319	H1-2	-0.0151657	0.000961437	-15.774	4.69848e-56
MIR3219	H1-2	0.0382332	0.00276941	13.8056	2.3595e-43
MIR673419	H1-2	-0.0121818	0.00121794	-10.002	1.49364e-23
MIR87719	H1-2	-0.00582686	0.000596496	-9.76848	1.53735e-22
MIR314919	H1-2	0.0279463	0.00389097	7.18235	6.85254e-13
MIR518716	H2AC11	0.242268	0.00652495	37.1295	9.39377e-302
MIR680916	H2AC11	-0.273115	0.00833568	-32.7646	1.88356e-235
MIR181A216	H2AC11	0.338785	0.0104013	32.5713	1.04491e-232
MIR135B16	H2AC11	1.53786	0.0490171	31.3739	4.59297e-216
MIR673816	H2AC11	-0.583874	0.0188643	-30.9512	2.44503e-210
MIR681016	H2AC11	0.316597	0.010432	30.3488	2.60798e-202
MIR500016	H2AC11	1.07679	0.0361735	29.7673	1.0354e-194
MIR26B16	H2AC11	0.206233	0.00701815	29.3856	8.37937e-190
MIR570316	H2AC11	0.46116	0.0161559	28.5444	3.29451e-179
MIR307416	H2AC11	-0.234303	0.00824766	-28.4084	1.59357e-177
MIR126216	H2AC11	-0.521288	0.0188238	-27.693	8.47185e-169
`MIR24-1`16	H2AC11	0.367145	0.0140364	26.1566	8.29971e-151
MIR314916	H2AC11	-0.762295	0.0296684	-25.6938	1.36968e-145
MIR59316	H2AC11	-0.307744	0.0126175	-24.3901	2.17627e-131
MIR57416	H2AC11	-0.62445	0.0261685	-23.8627	7.47349e-126
MIR55316	H2AC11	-0.34963	0.0152759	-22.8877	6.1575e-116
MIR6780B16	H2AC11	-0.372893	0.0164447	-22.6756	7.80538e-114
MIR443416	H2AC11	-0.909803	0.044486	-20.4514	5.83244e-93
MIR685316	H2AC11	0.545498	0.0272026	20.0531	1.89464e-89
MIR673616	H2AC11	0.258509	0.0131952	19.5911	1.84269e-85
MIR378H16	H2AC11	0.31772	0.0172327	18.437	6.62915e-76
MIR447916	H2AC11	0.0919332	0.00506069	18.1662	9.56697e-74
MIR23B16	H2AC11	0.0672857	0.00379942	17.7094	3.54535e-70
MIR427316	H2AC11	0.531129	0.0302131	17.5794	3.5422e-69
MIR392716	H2AC11	-0.456744	0.027058	-16.8802	6.2959e-64
MIR57116	H2AC11	-0.475146	0.028194	-16.8527	1.00209e-63
MIR55826	H2AC11	0.281795	0.0172515	16.3346	5.6042e-60
MIR3216	H2AC11	-0.307086	0.0188189	-16.318	7.35544e-60
MIR550A316	H2AC11	0.62907	0.0428765	14.6717	9.78804e-49
MIR1273C16	H2AC11	-0.417638	0.0297024	-14.0607	6.61934e-45
MIR27B16	H2AC11	-0.0523813	0.00374483	-13.9876	1.85463e-44
MIR9316	H2AC11	-0.142479	0.0106343	-13.3981	6.20378e-41
MIR465216	H2AC11	0.312289	0.0235125	13.2818	2.95227e-40
MIR130316	H2AC11	-0.224208	0.0173184	-12.9462	2.46751e-38
MIR672816	H2AC11	-0.13778	0.0107479	-12.8192	1.28056e-37
MIR685116	H2AC11	-0.193233	0.0152606	-12.6622	9.58012e-37
MIR30B16	H2AC11	0.151088	0.0121676	12.4172	2.10706e-35
MIR784616	H2AC11	-0.101494	0.00835402	-12.1491	5.79776e-34
MIR425616	H2AC11	0.0866783	0.00731828	11.8441	2.30904e-32
MIR689016	H2AC11	-0.147822	0.0126806	-11.6574	2.10383e-31
MIR673416	H2AC11	-0.0898539	0.00817345	-10.9934	4.11212e-28
MIR463216	H2AC11	-0.296695	0.0269968	-10.99	4.26873e-28
MIR548AU16	H2AC11	-0.173705	0.0163861	-10.6008	2.95443e-26
MIR682316	H2AC11	0.297736	0.0284104	10.4798	1.06959e-25
MIR87716	H2AC11	0.0530282	0.00521099	10.1762	2.53208e-24
MIR797616	H2AC11	-0.29164	0.0295304	-9.87593	5.29382e-23
MIR371416	H2AC11	-0.481105	0.0489445	-9.82961	8.39467e-23
MIR391816	H2AC11	0.0541492	0.00572712	9.45486	3.23452e-21
MIR120416	H2AC11	-0.157996	0.0174249	-9.06728	1.22025e-19
MIR607116	H2AC11	-0.185401	0.0206031	-8.99871	2.28378e-19
MIR673516	H2AC11	0.446657	0.0535115	8.34694	7.00542e-17
MIR569716	H2AC11	-0.0892662	0.0107323	-8.31751	8.98293e-17
MIR445316	H2AC11	0.0619887	0.00772704	8.02231	1.03771e-15
MIR558116	H2AC11	-0.0978156	0.0123152	-7.94268	1.97856e-15
`MIR4771-2`16	H2AC11	0.104646	0.0134662	7.77102	7.78535e-15
MIR181A116	H2AC11	0.147952	0.0197124	7.50552	6.11844e-14
MIR716116	H2AC11	-0.198191	0.0269631	-7.35046	1.9753e-13
MIR58416	H2AC11	0.168738	0.0283768	5.94634	2.74203e-09
MIR475316	H2AC11	-0.0710176	0.0121741	-5.8335	5.42776e-09
MIR196B16	H2AC11	-0.200236	0.0352733	-5.67669	1.37325e-08
MIR674216	H2AC11	-0.224723	0.0396783	-5.66363	1.48207e-08
MIR808316	H2AC11	-0.034452	0.00667999	-5.15749	2.50282e-07
MIR685516	H2AC11	-0.0991264	0.0192644	-5.14557	2.66711e-07
MIR444216	H2AC11	0.0418008	0.00921549	4.53592	5.73521e-06
MIR426316	H2AC11	0.0361646	0.00815107	4.43679	9.13082e-06
MIR548O16	H2AC11	0.0654023	0.0152368	4.2924	1.76752e-05
MIR425816	H2AC11	0.145139	0.034123	4.25341	2.1054e-05
MIR548AQ20	H2AC17	0.691414	0.0202236	34.1885	3.58765e-256
`MIR101-1`20	H2AC17	-0.809127	0.0325813	-24.8341	3.83876e-136
MIR518720	H2AC17	0.200943	0.00886827	22.6586	1.14706e-113
MIR181A220	H2AC17	0.380754	0.0168131	22.6463	1.51837e-113
MIR673820	H2AC17	-0.615022	0.028877	-21.298	1.18476e-100
MIR6780B20	H2AC17	-0.538396	0.0270856	-19.8776	6.36028e-88
MIR307420	H2AC17	-0.245504	0.0126876	-19.3499	2.04159e-83
MIR681020	H2AC17	0.301627	0.0166569	18.1082	2.7434e-73
`MIR24-1`20	H2AC17	0.376834	0.0220369	17.1001	1.48029e-65
MIR447920	H2AC17	0.14209	0.00833031	17.057	3.10034e-65
MIR391820	H2AC17	0.157595	0.0102067	15.4403	8.77241e-54
MIR808320	H2AC17	-0.158133	0.0106265	-14.881	4.38092e-50
MIR685320	H2AC17	0.667783	0.0456513	14.6279	1.86453e-48
MIR23B20	H2AC17	0.0813496	0.00572773	14.2028	8.80697e-46
MIR55830	H2AC17	0.381694	0.0268808	14.1995	9.22367e-46
MIR443420	H2AC17	-1.02392	0.072372	-14.148	1.92146e-45
MIR500020	H2AC17	0.73798	0.0531612	13.8819	8.15336e-44
MIR135B20	H2AC17	1.07037	0.0771636	13.8714	9.4423e-44
MIR465220	H2AC17	0.526049	0.0383794	13.7066	9.27419e-43
MIR390720	H2AC17	0.211933	0.0154713	13.6985	1.03683e-42
MIR680920	H2AC17	-0.1966	0.0143727	-13.6787	1.36044e-42
MIR673620	H2AC17	0.293555	0.0216688	13.5474	8.21391e-42
MIR689020	H2AC17	-0.254906	0.0189847	-13.427	4.20245e-41
MIR425620	H2AC17	0.156446	0.0120898	12.9404	2.66411e-38
MIR371420	H2AC17	-1.03108	0.0806547	-12.7839	2.01814e-37
MIR570320	H2AC17	0.349659	0.0277303	12.6093	1.87675e-36
MIR3220	H2AC17	-0.37621	0.030128	-12.4871	8.78402e-36
MIR27B20	H2AC17	-0.0713005	0.00571892	-12.4675	1.12324e-35
MIR57420	H2AC17	-0.500901	0.0413897	-12.1021	1.02976e-33
MIR673420	H2AC17	-0.153887	0.012962	-11.8721	1.65194e-32
MIR130320	H2AC17	-0.337432	0.028882	-11.6831	1.55492e-31
MIR120420	H2AC17	-0.28525	0.0249503	-11.4327	2.86998e-30
MIR55320	H2AC17	-0.288911	0.0256566	-11.2607	2.05189e-29
MIR314920	H2AC17	-0.509377	0.0453221	-11.239	2.62195e-29
MIR682520	H2AC17	0.133079	0.0120166	11.0746	1.66671e-28
MIR392720	H2AC17	-0.494511	0.0449135	-11.0103	3.40887e-28
MIR716120	H2AC17	-0.469467	0.0431006	-10.8924	1.25351e-27
MIR126220	H2AC17	-0.323938	0.0298024	-10.8696	1.60993e-27
MIR1273C20	H2AC17	-0.471838	0.0465097	-10.1449	3.48993e-24
MIR26B20	H2AC17	0.100358	0.0105764	9.48883	2.3364e-21
MIR427920	H2AC17	0.53202	0.0566097	9.39803	5.55949e-21
MIR548AU20	H2AC17	-0.236225	0.0251643	-9.38731	6.15547e-21
MIR445320	H2AC17	0.0922767	0.0112821	8.17901	2.86186e-16
MIR59320	H2AC17	-0.170707	0.0212996	-8.01456	1.10534e-15
MIR569720	H2AC17	-0.138674	0.0176459	-7.85872	3.88083e-15
MIR58420	H2AC17	0.335402	0.0465357	7.20741	5.7025e-13
MIR797620	H2AC17	-0.313135	0.0448808	-6.97704	3.01475e-12
MIR672820	H2AC17	-0.117175	0.0171253	-6.84221	7.79817e-12
MIR550A320	H2AC17	0.416898	0.0686656	6.07142	1.2678e-09
MIR9320	H2AC17	-0.0963324	0.0167791	-5.74121	9.40051e-09
MIR685520	H2AC17	0.157024	0.0312091	5.03136	4.87024e-07
MIR181A120	H2AC17	0.161963	0.0322383	5.02393	5.06251e-07
MIR378H20	H2AC17	0.13725	0.0278558	4.92718	8.34262e-07
MIR427320	H2AC17	0.255167	0.0518123	4.92484	8.44295e-07
MIR444220	H2AC17	-0.0686884	0.0151649	-4.52943	5.91443e-06
MIR30B20	H2AC17	0.0734469	0.0183135	4.01054	6.05792e-05
MIR569020	H2AC17	0.275511	0.0711221	3.87377	0.000107162
MIR57120	H2AC17	-0.158488	0.0456067	-3.4751	0.000510667
MIR196B20	H2AC17	0.19343	0.0588803	3.28514	0.00101931
MIR607120	H2AC17	-0.10484	0.0337323	-3.10801	0.00188354
`MIR4771-2`20	H2AC17	0.0719082	0.0237558	3.02697	0.00247017
MIR425820	H2AC17	0.144843	0.0548171	2.64229	0.00823474
MIR685120	H2AC17	-0.058712	0.0245608	-2.39048	0.0168265
MIR475320	H2AC17	0.046858	0.0196615	2.38323	0.0171614
MIR558120	H2AC17	-0.0444321	0.0196133	-2.26541	0.0234877
MIR312520	H2AC17	-0.0654824	0.0292175	-2.2412	0.0250128
MIR548O20	H2AC17	0.0580595	0.026107	2.2239	0.0261549
MIR682320	H2AC17	0.0879278	0.0435238	2.02022	0.0433603
MIR463220	H2AC17	-0.0902449	0.0453186	-1.99134	0.0464433
`MIR138-1`20	H2AC17	0.0948152	0.0481361	1.96973	0.0488692
MIR196B3	H2AC6	-0.264205	0.00749322	-35.2593	2.47363e-272
MIR68103	H2AC6	-0.0735047	0.00213736	-34.3904	3.5048e-259
MIR42733	H2AC6	-0.222089	0.00681577	-32.5846	6.77523e-233
MIR5933	H2AC6	0.0892274	0.0028752	31.0335	1.90557e-211
MIR80833	H2AC6	-0.0414951	0.00151296	-27.4265	1.32463e-165
MIR37143	H2AC6	0.302081	0.011117	27.173	1.35633e-162
MIR68533	H2AC6	-0.164399	0.00638915	-25.7309	5.26919e-146
MIR57033	H2AC6	0.0802502	0.00325084	24.686	1.5117e-134
MIR2153	H2AC6	0.0917132	0.00381065	24.0676	5.46048e-128
MIR548O3	H2AC6	-0.0810092	0.00338346	-23.9427	1.10173e-126
MIR60713	H2AC6	0.0459979	0.00388961	11.8258	2.87011e-32
MIR68453	H2AC6	0.0236136	0.00243729	9.68847	3.37557e-22
MIR67343	H2AC6	-0.0145282	0.00152519	-9.5255	1.64244e-21
MIR5533	H2AC6	0.0192806	0.00353735	5.45056	5.02113e-08
MIR425818	H2BC12	0.273224	0.00747796	36.5373	2.83525e-292
MIR808318	H2BC12	-0.0532606	0.00156361	-34.0625	2.65095e-254
MIR427318	H2BC12	0.230998	0.00730987	31.6008	3.59493e-219
MIR500018	H2BC12	0.213317	0.00694465	30.7168	3.39712e-207
MIR548O18	H2BC12	0.112034	0.00366608	30.5598	4.19631e-205
MIR607118	H2BC12	-0.159276	0.00529742	-30.0666	1.32305e-198
MIR444218	H2BC12	-0.0594211	0.00207349	-28.6575	1.29228e-180
MIR685118	H2BC12	-0.106101	0.00378759	-28.0128	1.13474e-172
MIR569718	H2BC12	-0.0731254	0.00279453	-26.1673	6.2573e-151
MIR674218	H2BC12	0.234225	0.00914712	25.6064	1.29373e-144
MIR26B18	H2BC12	0.0359312	0.00157836	22.7649	1.02067e-114
`MIR138-1`18	H2BC12	0.146101	0.00666953	21.9057	2.29017e-106
MIR181A118	H2BC12	0.105376	0.00491243	21.451	4.47137e-102
MIR314918	H2BC12	-0.133707	0.006498	-20.5767	4.43744e-94
MIR463218	H2BC12	-0.131286	0.00656892	-19.9859	7.30589e-89
MIR21518	H2BC12	-0.088513	0.00462369	-19.1434	1.09957e-81
MIR378H18	H2BC12	0.0713019	0.00393059	18.1402	1.53386e-73
`MIR4771-2`18	H2BC12	-0.0600367	0.00345407	-17.3814	1.14086e-67
MIR784618	H2BC12	0.0298954	0.00190521	15.6914	1.73156e-55
MIR126218	H2BC12	-0.0674837	0.00442584	-15.2477	1.70664e-52
MIR685518	H2BC12	0.0584443	0.00421933	13.8516	1.24459e-43
MIR30B18	H2BC12	-0.0298271	0.00228233	-13.0687	4.97027e-39
MIR57118	H2BC12	-0.0693267	0.00610437	-11.3569	6.85334e-30
MIR1273C18	H2BC12	-0.0644847	0.00669915	-9.6258	6.22198e-22
MIR684518	H2BC12	0.0312872	0.00329155	9.50532	1.99443e-21
MIR682318	H2BC12	-0.0456269	0.00604574	-7.54695	4.45558e-14
MIR120418	H2BC12	-0.0226459	0.00306052	-7.39936	1.36842e-13
MIR426318	H2BC12	-0.012268	0.00195104	-6.28792	3.21756e-10
MIR196B18	H2BC12	0.0534789	0.008615	6.20765	5.37813e-10
MIR673518	H2BC12	-0.0617895	0.0122483	-5.04476	4.54087e-07
MIR672818	H2BC12	-0.0115547	0.00240537	-4.80371	1.55754e-06
MIR312518	H2BC12	0.0183396	0.00441394	4.15493	3.25386e-05
MIR548AU18	H2BC12	0.011633	0.00325193	3.57725	0.00034723
MIR550A318	H2BC12	0.0264007	0.00964293	2.73783	0.00618463
MIR558118	H2BC12	-0.00681407	0.00294687	-2.31231	0.0207609
MIR685117	H2BC21	-0.0900379	0.00240801	-37.3909	5.48799e-306
MIR569717	H2BC21	-0.0444113	0.00170853	-25.9938	5.82089e-149
MIR465217	H2BC21	-0.098546	0.00402118	-24.5068	1.25094e-132
MIR680917	H2BC21	0.0331127	0.00142758	23.195	5.11346e-119
MIR475317	H2BC21	0.0350019	0.0021157	16.5439	1.77138e-61
MIR548AQ17	H2BC21	-0.0175293	0.00285093	-6.14861	7.81658e-10
MIR44424	H2BC4	0.251286	0.00696878	36.0589	1.00173e-284
MIR67284	H2BC4	-0.294846	0.00820839	-35.9201	1.4851e-282
MIR68554	H2BC4	-0.556536	0.0156466	-35.569	4.22479e-277
MIR71614	H2BC4	0.732096	0.0206716	35.4156	9.82121e-275
MIR181A14	H2BC4	0.34248	0.0097605	35.0884	1.01465e-269
MIR5585	H2BC4	-0.497486	0.0141858	-35.0692	1.98898e-269
MIR26B4	H2BC4	0.160935	0.00476373	33.7833	3.46356e-250
MIR934	H2BC4	0.284432	0.00858671	33.1246	1.3141e-240
MIR68904	H2BC4	0.403688	0.0122061	33.0726	7.36488e-240
MIR23B4	H2BC4	-0.112388	0.0034259	-32.8055	4.91252e-236
MIR42794	H2BC4	-0.974855	0.0297244	-32.7964	6.62052e-236
MIR55814	H2BC4	-0.234497	0.0071955	-32.5894	5.80084e-233
MIR5744	H2BC4	0.638049	0.0197264	32.345	1.63169e-229
MIR378H4	H2BC4	0.402155	0.0124564	32.2849	1.13996e-228
MIR27B4	H2BC4	0.105581	0.00328576	32.1328	1.53696e-226
MIR5844	H2BC4	-0.769525	0.0240072	-32.0539	1.93951e-225
MIR30744	H2BC4	0.209526	0.00655758	31.9517	5.11767e-224
MIR67424	H2BC4	-0.87877	0.027902	-31.4949	1.01958e-217
MIR47534	H2BC4	0.154469	0.00501179	30.821	1.36937e-208
`MIR138-1`4	H2BC4	-0.537332	0.0180062	-29.8415	1.13037e-195
MIR68104	H2BC4	-0.164773	0.00553765	-29.7551	1.48898e-194
`MIR24-1`4	H2BC4	-0.321663	0.0112828	-28.5092	9.01575e-179
MIR44344	H2BC4	-0.488359	0.0173374	-28.1679	1.44673e-174
MIR46324	H2BC4	0.437361	0.0155801	28.0717	2.1714e-173
MIR42734	H2BC4	-0.500287	0.0193473	-25.8582	1.96943e-147
MIR68534	H2BC4	-0.488522	0.0189088	-25.8357	3.52559e-147
MIR548AQ4	H2BC4	0.16481	0.00650569	25.3333	1.3745e-141
MIR13034	H2BC4	0.33826	0.013713	24.6671	2.40991e-134
MIR39274	H2BC4	0.450848	0.0183906	24.5151	1.02085e-132
MIR37144	H2BC4	0.79426	0.0331057	23.9916	3.40329e-127
MIR196B4	H2BC4	-0.489349	0.0205869	-23.77	6.82779e-125
`MIR4771-2`4	H2BC4	-0.121254	0.00521199	-23.2644	1.01788e-119
MIR2154	H2BC4	0.207606	0.00984523	21.087	1.04736e-98
MIR67364	H2BC4	0.112576	0.00544809	20.6633	7.41402e-95
MIR5934	H2BC4	0.167081	0.00829753	20.1362	3.5561e-90
MIR5534	H2BC4	0.198766	0.0103903	19.13	1.42202e-81
MIR80834	H2BC4	0.0840033	0.00447125	18.7874	9.56986e-79
MIR548O4	H2BC4	-0.179771	0.00962719	-18.6733	8.17203e-78
MIR39184	H2BC4	0.0538169	0.00295601	18.2059	4.63418e-74
MIR31254	H2BC4	-0.119829	0.00718293	-16.6825	1.75816e-62
MIR46524	H2BC4	-0.145648	0.00978751	-14.881	4.37786e-50
MIR68094	H2BC4	-0.0352768	0.00339636	-10.3866	2.85238e-25
MIR68454	H2BC4	0.0302796	0.00530664	5.70598	1.15674e-08
MIR67344	H2BC4	-0.00786524	0.00312913	-2.51355	0.0119523
MIR42792	H2BC5	-0.786852	0.0210805	-37.326	6.21884e-305
MIR30B2	H2BC5	0.287472	0.00778098	36.9454	8.62902e-299
MIR2152	H2BC5	0.308357	0.00841357	36.6499	4.59288e-294
MIR68902	H2BC5	0.299316	0.00824576	36.2993	1.65676e-288
MIR932	H2BC5	0.222212	0.00618398	35.9334	9.19379e-283
MIR26B2	H2BC5	0.129437	0.0036105	35.8502	1.82621e-281
MIR5842	H2BC5	-0.582925	0.0170762	-34.1366	2.11374e-255
MIR44532	H2BC5	-0.157192	0.00461299	-34.0759	1.67635e-254
MIR30742	H2BC5	0.158314	0.00474097	33.3928	1.74399e-244
`MIR138-1`2	H2BC5	-0.472346	0.0142813	-33.0744	6.93072e-240
MIR13032	H2BC5	0.327119	0.0099612	32.8393	1.61859e-236
MIR1273C2	H2BC5	-0.502995	0.0155511	-32.3447	1.64617e-229
MIR5583	H2BC5	-0.326753	0.0101816	-32.0926	5.59906e-226
MIR60712	H2BC5	-0.264794	0.00842944	-31.413	1.34574e-216
MIR27B2	H2BC5	0.0708022	0.00229716	30.8216	1.34511e-208
`MIR4771-2`2	H2BC5	-0.170319	0.0055362	-30.7645	7.81837e-208
MIR23B2	H2BC5	-0.0721805	0.0023605	-30.5786	2.36048e-205
MIR548AQ2	H2BC5	0.170376	0.00559319	30.4614	8.45857e-204
MIR79762	H2BC5	0.549368	0.0185782	29.5705	3.57892e-192
MIR68092	H2BC5	-0.106764	0.00371138	-28.7668	5.59085e-182
MIR42732	H2BC5	-0.438688	0.0156446	-28.0408	5.16965e-173
MIR68532	H2BC5	-0.406788	0.014642	-27.7824	7.07953e-170
`MIR24-1`2	H2BC5	-0.224657	0.00817535	-27.4798	3.06471e-166
MIR37142	H2BC5	0.662412	0.025388	26.0916	4.54233e-150
MIR548O2	H2BC5	-0.192528	0.00773332	-24.8959	8.23282e-137
MIR5932	H2BC5	0.16092	0.0066101	24.3445	6.62507e-131
MIR68452	H2BC5	0.118085	0.00540675	21.8403	9.62042e-106
MIR46522	H2BC5	0.2215	0.0102251	21.6623	4.65626e-104
MIR5742	H2BC5	0.316924	0.0146415	21.6456	6.68182e-104
MIR57032	H2BC5	-0.141703	0.00739789	-19.1545	8.87042e-82
MIR39272	H2BC5	0.268164	0.0143184	18.7286	2.89695e-78
MIR39182	H2BC5	-0.0443655	0.00262589	-16.8954	4.86067e-64
MIR67342	H2BC5	-0.0506514	0.00343021	-14.7663	2.41747e-49
MIR68102	H2BC5	-0.0680707	0.0048779	-13.9549	2.93648e-44
MIR80832	H2BC5	0.0298246	0.00343	8.69523	3.46142e-18
MIR31252	H2BC5	0.0540732	0.00722394	7.48528	7.13968e-14
MIR47532	H2BC5	0.0376349	0.00515082	7.30658	2.74026e-13
MIR56972	H2BC5	0.0290114	0.00433626	6.69043	2.2252e-11
MIR5532	H2BC5	0.0168136	0.00812096	2.07039	0.0384154
MIR931	H2BC6	-0.352589	0.00959105	-36.7624	7.38029e-296
MIR12041	H2BC6	0.43851	0.0125662	34.8959	8.57653e-267
MIR60711	H2BC6	-0.754402	0.0220448	-34.2214	1.16377e-256
MIR39271	H2BC6	-0.899966	0.0264687	-34.0011	2.14396e-253
MIR5931	H2BC6	-0.427799	0.0128826	-33.2075	8.39761e-242
MIR30B1	H2BC6	-0.297818	0.00947116	-31.4447	4.9632e-217
MIR13031	H2BC6	-0.447743	0.0156116	-28.6802	6.74584e-181
MIR68531	H2BC6	0.773788	0.0273119	28.3315	1.41364e-176
MIR42791	H2BC6	0.8564	0.030946	27.674	1.43464e-168
MIR548O1	H2BC6	0.406468	0.0157176	25.8606	1.84701e-147
MIR42731	H2BC6	0.806421	0.0313137	25.753	2.98253e-146
MIR135B1	H2BC6	1.26601	0.0501646	25.2372	1.56556e-140
MIR68091	H2BC6	-0.247341	0.00981613	-25.1974	4.27564e-140
MIR26B1	H2BC6	-0.158888	0.00661081	-24.0346	1.21021e-127
MIR548AU1	H2BC6	0.324415	0.0137338	23.6217	2.30504e-123
MIR68551	H2BC6	0.410262	0.0174892	23.4579	1.09691e-121
MIR68511	H2BC6	-0.370498	0.0159733	-23.1949	5.12995e-119
MIR321	H2BC6	-0.472909	0.0203889	-23.1945	5.17669e-119
MIR68101	H2BC6	0.250746	0.011029	22.7351	2.01402e-114
MIR42581	H2BC6	0.687285	0.0315276	21.7995	2.34678e-105
MIR67281	H2BC6	0.202971	0.00994986	20.3994	1.6923e-92
MIR46521	H2BC6	0.53671	0.0263292	20.3846	2.29252e-92
MIR68231	H2BC6	-0.487677	0.0244209	-19.9697	1.01146e-88
MIR71611	H2BC6	-0.489724	0.0246175	-19.8934	4.6453e-88
MIR44421	H2BC6	-0.166528	0.00854152	-19.4963	1.1807e-84
`MIR101-1`1	H2BC6	-0.392844	0.0216847	-18.1162	2.37627e-73
MIR37141	H2BC6	-0.815327	0.0471653	-17.2866	5.93778e-67
MIR378H1	H2BC6	-0.285283	0.0165048	-17.2848	6.12349e-67
MIR47531	H2BC6	-0.229656	0.0133011	-17.2659	8.49626e-67
MIR1273C1	H2BC6	0.465051	0.0290357	16.0165	9.79788e-58
MIR39181	H2BC6	0.0910566	0.0060363	15.0848	2.03785e-51
MIR67361	H2BC6	0.222332	0.0147553	15.0679	2.63404e-51
MIR44341	H2BC6	-0.723601	0.0492205	-14.7012	6.33137e-49
MIR51871	H2BC6	-0.0607005	0.00418561	-14.5022	1.17367e-47
MIR5711	H2BC6	0.350339	0.0257693	13.5952	4.27572e-42
`MIR138-1`1	H2BC6	0.340638	0.0285716	11.9223	9.05933e-33
MIR46321	H2BC6	-0.33362	0.0283945	-11.7495	7.10783e-32
MIR44791	H2BC6	0.0659093	0.00571532	11.532	9.09663e-31
MIR67421	H2BC6	0.423566	0.0380713	11.1256	9.41976e-29
MIR57031	H2BC6	0.182172	0.0170629	10.6765	1.31166e-26
MIR42631	H2BC6	0.0814835	0.00806465	10.1038	5.31494e-24
MIR68451	H2BC6	0.130739	0.0140501	9.30516	1.33786e-20
MIR12621	H2BC6	-0.165983	0.0182445	-9.09768	9.22851e-20
MIR6780B1	H2BC6	0.147526	0.0169708	8.69293	3.53219e-18
MIR67341	H2BC6	-0.075646	0.00895749	-8.445	3.04054e-17
MIR50001	H2BC6	-0.228114	0.0284334	-8.02274	1.03415e-15
MIR550A31	H2BC6	-0.300292	0.0407097	-7.37641	1.62615e-13
MIR78461	H2BC6	0.0489327	0.00780285	6.27113	3.58438e-10
MIR31251	H2BC6	-0.0992949	0.018685	-5.31415	1.07158e-07
MIR42561	H2BC6	-0.0409125	0.00782042	-5.23149	1.68146e-07
MIR56971	H2BC6	0.0551267	0.0116323	4.7391	2.14668e-06
MIR55811	H2BC6	-0.0558537	0.0123022	-4.54012	5.62213e-06
MIR31491	H2BC6	0.102467	0.0263399	3.89018	0.000100169
MIR2151	H2BC6	-0.0650681	0.0190977	-3.40711	0.000656544
MIR67351	H2BC6	-0.1485	0.0504904	-2.94115	0.00327001
MIR56976	H2BC8	-0.207006	0.00567067	-36.5046	9.36102e-292
MIR548AU6	H2BC8	-0.409033	0.0115882	-35.2973	6.46149e-273
MIR37146	H2BC8	-1.06039	0.030858	-34.3636	8.81926e-259
MIR42736	H2BC8	0.645385	0.0188347	34.2657	2.54482e-257
MIR548O6	H2BC8	0.325103	0.00952636	34.1267	2.96703e-255
MIR31496	H2BC8	-0.667184	0.0196093	-34.0239	9.88475e-254
MIR31256	H2BC8	-0.320235	0.00949851	-33.7142	3.57973e-249
MIR44346	H2BC8	-0.804607	0.0239039	-33.6601	2.21644e-248
MIR68256	H2BC8	0.15835	0.00479588	33.018	4.47794e-239
`MIR24-1`6	H2BC8	0.296794	0.00952492	31.1598	3.74043e-213
MIR936	H2BC8	-0.21731	0.0072722	-29.8823	3.34339e-196
MIR13036	H2BC8	-0.343793	0.0118394	-29.038	2.18397e-185
MIR39276	H2BC8	-0.483676	0.0172132	-28.099	1.00631e-173
MIR5587	H2BC8	0.327825	0.0118717	27.614	7.54681e-168
MIR5746	H2BC8	-0.475825	0.0172507	-27.583	1.77959e-167
MIR23B6	H2BC8	0.072182	0.00271901	26.5472	2.77033e-155
MIR30746	H2BC8	-0.144437	0.00552398	-26.1472	1.06109e-150
MIR46526	H2BC8	0.30246	0.0128674	23.506	3.54259e-122
MIR79766	H2BC8	-0.505399	0.021549	-23.4535	1.21751e-121
MIR68906	H2BC8	-0.220647	0.00948712	-23.2575	1.19482e-119
MIR5716	H2BC8	-0.409347	0.0193982	-21.1024	7.56467e-99
MIR55816	H2BC8	-0.147146	0.00731231	-20.1231	4.6347e-90
MIR39076	H2BC8	0.169248	0.00843032	20.0761	1.19411e-89
MIR550A36	H2BC8	0.550068	0.0279521	19.6789	3.26797e-86
MIR5846	H2BC8	0.371281	0.0201077	18.4646	3.97595e-76
MIR27B6	H2BC8	-0.0485237	0.00264905	-18.3174	6.01454e-75
MIR30B6	H2BC8	0.161687	0.00903887	17.888	1.46392e-71
MIR67356	H2BC8	0.57367	0.034533	16.6122	5.68459e-62
MIR42796	H2BC8	0.40453	0.0248245	16.2956	1.0604e-59
MIR46326	H2BC8	-0.260783	0.0162183	-16.0796	3.54914e-58
`MIR4771-2`6	H2BC8	0.0902159	0.00721605	12.5021	7.26907e-36
`MIR138-1`6	H2BC8	0.212546	0.0174939	12.1497	5.7587e-34
MIR1273C6	H2BC8	-0.222058	0.0187023	-11.8733	1.62896e-32
MIR71616	H2BC8	-0.193061	0.0180265	-10.7098	9.15366e-27
MIR78466	H2BC8	-0.0573154	0.00543921	-10.5374	5.80529e-26
MIR26B6	H2BC8	-0.0456053	0.00437397	-10.4265	1.87625e-25
MIR44426	H2BC8	-0.061708	0.00611504	-10.0912	6.04341e-24
MIR67286	H2BC8	-0.0689671	0.00717244	-9.61557	6.87268e-22
MIR2156	H2BC8	-0.0914523	0.0108225	-8.45023	2.90733e-17
MIR68236	H2BC8	0.149253	0.0194894	7.65813	1.88653e-14
MIR68556	H2BC8	0.0668814	0.0133326	5.01639	5.26515e-07
MIR56906	H2BC8	-0.119048	0.0341948	-3.48145	0.000498698
MIR67346	H2BC8	-0.0149068	0.00437501	-3.40725	0.000656199
MIR181A16	H2BC8	0.0372031	0.0111377	3.3403	0.000836892
MIR68456	H2BC8	-0.0230757	0.00702255	-3.28595	0.00101639
MIR8776	H2BC8	0.0117653	0.0037229	3.16026	0.00157627
MIR378H6	H2BC8	0.0341468	0.0112851	3.02583	0.00247956
MIR42586	H2BC8	0.0655068	0.0227079	2.88475	0.00391719
MIR44536	H2BC8	-0.0123439	0.00539846	-2.28656	0.0222218
MIR67426	H2BC8	-0.0554649	0.0255873	-2.16767	0.0301837
MIR3214	H3C12	-0.826445	0.023652	-34.9418	1.72512e-267
MIR673814	H3C12	-0.819586	0.0236852	-34.6033	2.25116e-262
MIR443414	H3C12	-1.80088	0.057835	-31.1383	7.30278e-213
MIR500014	H3C12	1.28767	0.0463154	27.8022	4.07727e-170
MIR126214	H3C12	-0.619022	0.0237065	-26.1119	2.66819e-150
MIR680914	H3C12	-0.290927	0.0114318	-25.449	7.24894e-143
MIR314914	H3C12	-0.955828	0.0379135	-25.2108	3.05284e-140
MIR447914	H3C12	0.165579	0.00662999	24.9742	1.16457e-137
MIR465214	H3C12	0.726918	0.0306642	23.7058	3.1451e-124
MIR681014	H3C12	0.301664	0.0131729	22.9004	4.60807e-116
MIR425614	H3C12	0.222807	0.00975434	22.8418	1.76365e-115
MIR673414	H3C12	-0.232572	0.0102911	-22.5993	4.40073e-113
MIR57414	H3C12	-0.772361	0.0342578	-22.5456	1.48397e-112
MIR673614	H3C12	0.380932	0.0171582	22.2012	3.34467e-109
MIR392714	H3C12	-0.810282	0.0368046	-22.0158	2.03309e-107
MIR391814	H3C12	0.174493	0.00793411	21.9928	3.37612e-107
MIR682514	H3C12	0.220143	0.0100423	21.9217	1.61484e-106
MIR607114	H3C12	-0.566451	0.026029	-21.7622	5.28908e-105
MIR55824	H3C12	0.454907	0.0226135	20.1166	5.27792e-90
MIR6780B14	H3C12	-0.423788	0.0211642	-20.0238	3.41306e-89
`MIR24-1`14	H3C12	0.367636	0.0184582	19.9172	2.88711e-88
MIR26B14	H3C12	0.1708	0.00875981	19.4981	1.13875e-84
MIR307414	H3C12	-0.205512	0.0106218	-19.3481	2.11389e-83
MIR27B14	H3C12	-0.0937191	0.00489081	-19.1623	7.64378e-82
MIR21514	H3C12	0.450534	0.0245767	18.3318	4.61423e-75
MIR672814	H3C12	-0.260794	0.0144018	-18.1084	2.73388e-73
MIR685114	H3C12	-0.34034	0.0189194	-17.9889	2.37865e-72
MIR1273C14	H3C12	-0.684748	0.0386322	-17.7248	2.6981e-70
MIR181A114	H3C12	0.45309	0.0260398	17.3999	8.26266e-68
MIR558114	H3C12	-0.276269	0.0159292	-17.3436	2.20579e-67
MIR378H14	H3C12	0.397055	0.0234093	16.9614	1.58591e-64
MIR181A214	H3C12	0.212842	0.0132694	16.0401	6.70741e-58
MIR550A314	H3C12	0.906858	0.0571259	15.8747	9.48314e-57
MIR23B14	H3C12	0.0763671	0.004915	15.5375	1.93257e-54
MIR570314	H3C12	0.341149	0.022162	15.3934	1.81292e-53
MIR390714	H3C12	0.204622	0.0138479	14.7764	2.08018e-49
MIR426314	H3C12	0.152792	0.0107319	14.2371	5.38933e-46
MIR371414	H3C12	-0.917804	0.0662162	-13.8607	1.09566e-43
MIR682314	H3C12	0.509181	0.0368649	13.8121	2.15558e-43
MIR57114	H3C12	-0.510686	0.0386695	-13.2064	8.05504e-40
MIR548AU14	H3C12	-0.275454	0.0215636	-12.774	2.28996e-37
MIR673514	H3C12	0.892956	0.0711181	12.556	3.68655e-36
MIR120414	H3C12	-0.271046	0.0219419	-12.3529	4.69999e-35
MIR784614	H3C12	-0.137701	0.0112211	-12.2716	1.28652e-34
MIR689014	H3C12	-0.203366	0.0166956	-12.1808	3.93473e-34
MIR55314	H3C12	-0.251706	0.0210411	-11.9626	5.57652e-33
MIR684514	H3C12	0.185878	0.0176557	10.5279	6.42187e-26
MIR59314	H3C12	-0.180721	0.017398	-10.3874	2.82892e-25
MIR445314	H3C12	0.0968437	0.00966236	10.0228	1.21057e-23
MIR30B14	H3C12	0.15944	0.0160531	9.93204	3.02018e-23
MIR130314	H3C12	-0.236252	0.0240926	-9.806	1.06095e-22
MIR427914	H3C12	0.452012	0.0479938	9.41812	4.59252e-21
MIR685314	H3C12	0.346541	0.0377318	9.18433	4.14105e-20
MIR475314	H3C12	-0.138942	0.0158753	-8.7521	2.09423e-18
MIR797614	H3C12	-0.324753	0.038625	-8.40786	4.17568e-17
MIR674214	H3C12	-0.408238	0.054052	-7.55269	4.26343e-14
MIR427314	H3C12	0.315383	0.0423462	7.44774	9.49559e-14
MIR9314	H3C12	-0.102772	0.0141766	-7.24937	4.18718e-13
`MIR4771-2`14	H3C12	0.13249	0.0184384	7.18557	6.69285e-13
MIR58414	H3C12	0.24849	0.0394931	6.29199	3.13432e-10
MIR312514	H3C12	0.122919	0.0233224	5.27044	1.36098e-07
MIR808314	H3C12	-0.0420644	0.00884104	-4.75785	1.95663e-06
MIR196B14	H3C12	-0.219236	0.0473355	-4.63154	3.62955e-06
MIR569714	H3C12	0.0577269	0.0140269	4.11544	3.86436e-05
MIR87714	H3C12	-0.0210129	0.00656316	-3.20164	0.00136646
`MIR138-1`14	H3C12	-0.123788	0.0394543	-3.1375	0.00170398
MIR685514	H3C12	-0.0664617	0.0263838	-2.51903	0.0117677
MIR3214	H3C12	0.100899	0.027633	2.23546	0.000882297
MIR689013	H4C14	-0.204229	0.00579666	-35.2322	6.42987e-272
MIR378H13	H4C14	-0.34299	0.0100253	-34.2126	1.57156e-256
MIR1273C13	H4C14	0.591422	0.0173437	34.1001	7.35486e-255
MIR797613	H4C14	-0.496295	0.0147814	-33.5756	3.80385e-247
MIR682313	H4C14	-0.492424	0.0152618	-32.2651	2.15972e-228
MIR685513	H4C14	0.343132	0.0106648	32.1744	4.03213e-227
MIR548O13	H4C14	0.290374	0.00947036	30.6613	1.86708e-206
MIR569013	H4C14	0.700418	0.0228597	30.6398	3.61075e-206
MIR9313	H4C14	-0.177293	0.00585105	-30.301	1.11071e-201
MIR672813	H4C14	0.184641	0.00612748	30.1333	1.77437e-199
MIR312513	H4C14	-0.323734	0.0113495	-28.5242	5.87607e-179
MIR427913	H4C14	0.514476	0.0190341	27.0292	6.70544e-161
MIR58413	H4C14	0.414234	0.0153799	26.9334	8.92572e-160
MIR30B13	H4C14	-0.154188	0.00579344	-26.6142	4.64598e-156
MIR569713	H4C14	-0.180049	0.00713015	-25.2518	1.08341e-140
MIR21513	H4C14	-0.285443	0.0118575	-24.0727	4.82433e-128
MIR444213	H4C14	-0.126905	0.00527756	-24.0462	9.14046e-128
MIR14313	H4C14	-0.146769	0.00638203	-22.9972	4.97409e-117
MIR716113	H4C14	-0.340149	0.0152279	-22.3373	1.60534e-110
MIR130313	H4C14	-0.213741	0.00965422	-22.1396	1.31275e-108
MIR674213	H4C14	0.516111	0.0233935	22.0622	7.29304e-108
MIR57113	H4C14	0.344626	0.0156864	21.9697	5.61326e-107
MIR425813	H4C14	0.405362	0.0192538	21.0536	2.1201e-98
MIR371413	H4C14	-0.593209	0.0287695	-20.6194	1.83942e-94
`MIR138-1`13	H4C14	0.351308	0.0173327	20.2685	2.44021e-91
MIR550A313	H4C14	-0.495403	0.0249076	-19.8896	5.00548e-88
`MIR24-1`13	H4C14	0.150897	0.00763513	19.7636	6.13295e-87
MIR181A113	H4C14	-0.247748	0.0126372	-19.6046	1.41228e-85
MIR427313	H4C14	0.372364	0.0190983	19.4972	1.15898e-84
MIR784613	H4C14	0.0910959	0.00484806	18.7902	9.0891e-79
MIR500013	H4C14	-0.313516	0.0176477	-17.7652	1.31413e-70
MIR680913	H4C14	-0.101921	0.00579279	-17.5945	2.71505e-69
MIR59313	H4C14	-0.135035	0.0077975	-17.3177	3.45713e-67
MIR307413	H4C14	-0.0747659	0.00442718	-16.8879	5.52005e-64
MIR475313	H4C14	0.128803	0.00796045	16.1803	6.9402e-59
MIR558113	H4C14	0.121871	0.00761982	15.9939	1.40917e-57
MIR23B13	H4C14	0.0288307	0.00186389	15.468	5.7066e-54
MIR607113	H4C14	-0.20586	0.0136209	-15.1135	1.31919e-51
MIR443413	H4C14	0.450118	0.0298419	15.0834	2.0826e-51
MIR27B13	H4C14	-0.0281016	0.00192052	-14.6323	1.74856e-48
MIR196B13	H4C14	0.286306	0.0218469	13.1051	3.07973e-39
MIR314913	H4C14	0.213227	0.0165431	12.8892	5.17938e-38
MIR518713	H4C14	-0.0332627	0.0026	-12.7934	1.78597e-37
MIR548AU13	H4C14	0.105368	0.00826354	12.7509	3.07976e-37
MIR673813	H4C14	0.140828	0.0110893	12.6994	5.95689e-37
MIR673413	H4C14	0.0652859	0.00535828	12.1841	3.77758e-34
MIR463213	H4C14	-0.199264	0.017287	-11.5268	9.66824e-31
MIR425613	H4C14	-0.0478853	0.00453441	-10.5604	4.54593e-26
MIR673513	H4C14	-0.304926	0.0312087	-9.77054	1.50644e-22
MIR57413	H4C14	-0.135168	0.0149376	-9.04887	1.44454e-19
MIR55823	H4C14	0.0836307	0.00925288	9.03834	1.59069e-19
`MIR4771-2`13	H4C14	-0.0762306	0.0090683	-8.40628	4.23235e-17
MIR126213	H4C14	0.0921284	0.011373	8.10062	5.46782e-16
MIR684513	H4C14	-0.0687717	0.00864965	-7.95081	1.85302e-15
MIR392713	H4C14	-0.127869	0.0162028	-7.89179	2.9789e-15
MIR570313	H4C14	0.07736	0.0103208	7.49555	6.60212e-14
MIR426313	H4C14	0.0349709	0.00493177	7.09095	1.33193e-12
MIR445313	H4C14	0.0276607	0.00399271	6.9278	4.27421e-12
MIR673613	H4C14	-0.0572856	0.00868441	-6.59637	4.21349e-11
MIR6780B13	H4C14	0.0633517	0.0101068	6.26821	3.65223e-10
`MIR101-1`13	H4C14	-0.067044	0.013055	-5.13548	2.8142e-07
MIR181A213	H4C14	-0.0286161	0.00623941	-4.58635	4.51061e-06
MIR3213	H4C14	0.0545865	0.0123531	4.41883	9.92353e-06
MIR685113	H4C14	-0.0389827	0.00966269	-4.03436	5.47519e-05
MIR447913	H4C14	0.0123376	0.00336359	3.66798	0.000244477
MIR465213	H4C14	-0.0547871	0.0156271	-3.5059	0.000455065
MIR120413	H4C14	-0.0269533	0.00801862	-3.36134	0.000775657
MIR681013	H4C14	-0.0205736	0.00636787	-3.23084	0.00123427
MIR26B11	H4C15	-0.149235	0.00403019	-37.0292	3.87964e-300
MIR682311	H4C15	-0.521703	0.0153434	-34.0018	2.09285e-253
MIR569011	H4C15	0.777346	0.0229773	33.831	6.90159e-251
MIR685511	H4C15	0.360191	0.0107211	33.5964	1.8903e-247
MIR378H11	H4C15	-0.329189	0.0100716	-32.6848	2.56591e-234
MIR9311	H4C15	-0.191414	0.00589009	-32.4977	1.14915e-231
MIR1273C11	H4C15	0.550625	0.0173939	31.6562	6.22339e-220
MIR548O11	H4C15	0.297233	0.00952021	31.2213	5.4791e-214
MIR58411	H4C15	0.450305	0.015485	29.08	6.43175e-186
MIR427911	H4C15	0.546321	0.0191538	28.5229	6.09028e-179
MIR672811	H4C15	0.175498	0.00615683	28.5045	1.02903e-178
MIR312511	H4C15	-0.305721	0.0114149	-26.7827	5.14112e-158
MIR30B11	H4C15	-0.152865	0.00581582	-26.2844	2.89285e-152
MIR14311	H4C15	-0.159143	0.00641135	-24.8221	5.18277e-136
MIR444211	H4C15	-0.130969	0.00530974	-24.6657	2.49535e-134
MIR569711	H4C15	-0.174903	0.00716326	-24.4167	1.13576e-131
MIR130311	H4C15	-0.236762	0.00973287	-24.326	1.04101e-130
`MIR24-1`11	H4C15	0.184605	0.00769035	24.0048	2.47788e-127
MIR21511	H4C15	-0.27743	0.0118854	-23.3421	1.65724e-120
MIR716111	H4C15	-0.357448	0.0153184	-23.3346	1.97479e-120
MIR307411	H4C15	-0.0991327	0.00446131	-22.2205	2.17484e-109
MIR425811	H4C15	0.429208	0.0193436	22.1886	4.42654e-109
MIR57111	H4C15	0.337606	0.015766	21.4136	9.98085e-102
MIR371411	H4C15	-0.614252	0.0289219	-21.2383	4.23001e-100
MIR674211	H4C15	0.495375	0.023503	21.077	1.29208e-98
MIR427311	H4C15	0.400146	0.0192332	20.8049	3.90442e-96
MIR181A111	H4C15	-0.250271	0.0126909	-19.7206	1.43479e-86
`MIR138-1`11	H4C15	0.343154	0.0174157	19.7037	2.00234e-86
MIR23B11	H4C15	0.0368562	0.00187825	19.6226	9.90915e-86
MIR550A311	H4C15	-0.470757	0.0250042	-18.8271	4.52586e-79
MIR784611	H4C15	0.0916422	0.00486997	18.8178	5.39798e-79
MIR59311	H4C15	-0.140643	0.0078427	-17.9329	6.52436e-72
MIR680911	H4C15	-0.103053	0.00583383	-17.6647	7.83709e-70
MIR27B11	H4C15	-0.033968	0.00193389	-17.5646	4.59805e-69
MIR500011	H4C15	-0.310502	0.0177242	-17.5186	1.03419e-68
MIR518711	H4C15	-0.0418117	0.00262122	-15.9513	2.79206e-57
MIR607111	H4C15	-0.20714	0.0136717	-15.151	7.45729e-52
MIR558111	H4C15	0.111834	0.0076436	14.631	1.78048e-48
MIR55821	H4C15	0.135534	0.00933226	14.5232	8.63771e-48
MIR548AU11	H4C15	0.119576	0.00831579	14.3794	6.97303e-47
MIR475311	H4C15	0.107279	0.00798034	13.4429	3.38671e-41
MIR425611	H4C15	-0.0611978	0.00457897	-13.365	9.68673e-41
MIR443411	H4C15	0.389021	0.0299635	12.9831	1.52498e-38
MIR196B11	H4C15	0.277838	0.0219812	12.6398	1.27339e-36
MIR57411	H4C15	-0.182547	0.0150536	-12.1264	7.64942e-34
MIR445311	H4C15	0.0486721	0.00402623	12.0887	1.21136e-33
MIR463211	H4C15	-0.203107	0.0173876	-11.6812	1.59111e-31
MIR673411	H4C15	0.062759	0.00538569	11.6529	2.21731e-31
MIR314911	H4C15	0.187976	0.0166196	11.3105	1.1637e-29
MIR392711	H4C15	-0.179789	0.0163078	-11.0248	2.90277e-28
MIR673511	H4C15	-0.335385	0.0313724	-10.6905	1.12809e-26
MIR673811	H4C15	0.117678	0.0111485	10.5555	4.79214e-26
MIR570311	H4C15	0.0967831	0.0103989	9.30704	1.31443e-20
`MIR4771-2`11	H4C15	-0.0677042	0.0091365	-7.4103	1.26018e-13
`MIR101-1`11	H4C15	-0.0969689	0.0131574	-7.3699	1.7075e-13
MIR6780B11	H4C15	0.0732507	0.010173	7.20053	5.99797e-13
MIR426311	H4C15	0.0351507	0.00496646	7.07763	1.46643e-12
MIR684511	H4C15	-0.0600238	0.00870839	-6.89264	5.47662e-12
MIR126211	H4C15	0.0745053	0.0114304	6.51819	7.11602e-11
MIR181A211	H4C15	-0.0322944	0.00628335	-5.13967	2.75214e-07
MIR673611	H4C15	-0.0443477	0.00873965	-5.07431	3.8891e-07
MIR685111	H4C15	-0.0455236	0.00971944	-4.68377	2.81641e-06
MIR447911	H4C15	0.0138782	0.00338528	4.09957	4.13914e-05
MIR3211	H4C15	0.0484308	0.012394	3.9076	9.32186e-05
MIR390711	H4C15	-0.0186474	0.00496137	-3.75852	0.000170922
MIR681011	H4C15	0.0141965	0.00642344	2.2101	0.0270982
MIR120411	H4C15	0.0166976	0.00810062	2.06128	0.0392765
MIR51878	H4C5	0.310278	0.00838042	37.0242	4.67807e-300
MIR44798	H4C5	0.205634	0.00556212	36.9704	3.41953e-299
MIR938	H4C5	-0.482311	0.0131401	-36.7052	6.02653e-295
MIR6780B8	H4C5	-0.651334	0.0178057	-36.5801	5.92599e-293
MIR47538	H4C5	0.485848	0.0134386	36.1533	3.30547e-286
MIR196B8	H4C5	1.47408	0.0415852	35.4472	3.19969e-275
MIR42798	H4C5	1.50148	0.0425748	35.2669	1.88758e-272
MIR12048	H4C5	-0.718284	0.0205192	-35.0055	1.8578e-268
`MIR24-1`8	H4C5	0.58647	0.0168591	34.7865	3.8932e-265
MIR67428	H4C5	1.6624	0.0480509	34.5966	2.84061e-262
MIR46328	H4C5	-1.14821	0.0334109	-34.3662	8.06401e-259
MIR31258	H4C5	-0.75484	0.0219861	-34.3327	2.55559e-258
MIR5748	H4C5	-1.05327	0.030729	-34.2762	1.77443e-257
MIR27B8	H4C5	-0.148971	0.0043978	-33.874	1.61044e-251
MIR42588	H4C5	1.35989	0.0404725	33.6004	1.65479e-247
MIR78468	H4C5	0.332905	0.00991406	33.579	3.39347e-247
MIR5848	H4C5	1.10214	0.0358759	30.7209	2.99297e-207
MIR23B8	H4C5	0.136886	0.00446795	30.6374	3.88957e-206
MIR181A18	H4C5	-0.674462	0.0224862	-29.9946	1.15566e-197
MIR39278	H4C5	-0.934681	0.0314872	-29.6845	1.21706e-193
MIR30748	H4C5	-0.27946	0.0098281	-28.4348	7.51497e-178
MIR5589	H4C5	0.57063	0.0204726	27.8728	5.6953e-171
MIR67358	H4C5	-1.66849	0.0636581	-26.2101	2.03633e-151
MIR68908	H4C5	-0.402057	0.0153881	-26.1278	1.76361e-150
MIR55818	H4C5	0.369571	0.0142945	25.8541	2.18854e-147
MIR1273C8	H4C5	0.871292	0.0352043	24.7496	3.13091e-135
MIR56908	H4C5	1.42322	0.0585034	24.3271	1.01205e-130
MIR68558	H4C5	0.595941	0.0259209	22.9907	5.77098e-117
MIR68108	H4C5	0.272293	0.0125132	21.7605	5.49705e-105
MIR550A38	H4C5	-1.13368	0.0526949	-21.514	1.15202e-102
MIR378H8	H4C5	-0.474147	0.0221088	-21.446	4.97182e-102
MIR42638	H4C5	-0.201104	0.00949091	-21.1891	1.2048e-99
MIR30B8	H4C5	-0.301313	0.0147158	-20.4754	3.56618e-93
`MIR4771-2`8	H4C5	0.304956	0.0157696	19.3383	2.55891e-83
MIR67288	H4C5	0.24516	0.0139498	17.5745	3.86455e-69
(Intercept)8	H4C5	1.776	0.103427	17.1716	4.33598e-66
MIR1438	H4C5	-0.275211	0.0161852	-17.0039	7.68753e-65
MIR60718	H4C5	-0.407728	0.0240369	-16.9626	1.55315e-64
MIR26B8	H4C5	-0.140437	0.00847287	-16.5749	1.05787e-61
MIR5718	H4C5	0.595444	0.0372773	15.9733	1.95998e-57
MIR12628	H4C5	0.311341	0.0203987	15.2628	1.35364e-52
MIR68258	H4C5	-0.135444	0.00890457	-15.2106	3.00775e-52
MIR68238	H4C5	-0.450153	0.0354536	-12.697	6.14496e-37
MIR79768	H4C5	-0.453828	0.0370363	-12.2536	1.60682e-34
MIR44538	H4C5	0.103389	0.00940111	10.9975	3.92853e-28
MIR39078	H4C5	0.12733	0.013856	9.18949	3.94698e-20
MIR8778	H4C5	-0.0571841	0.00623224	-9.17553	4.49372e-20
MIR67388	H4C5	-0.162919	0.0203378	-8.01066	1.14094e-15
MIR135B8	H4C5	0.417992	0.0535096	7.81154	5.64933e-15
MIR31498	H4C5	0.255888	0.0341243	7.49872	6.44458e-14
MIR44348	H4C5	0.288431	0.0522882	5.51618	3.46441e-08
MIR68518	H4C5	0.0945102	0.0197146	4.79391	1.63561e-06
MIR67368	H4C5	0.0464017	0.0163392	2.83991	0.00451268
MIR68107	H4C8	0.165747	0.00464749	35.6638	1.4379e-278
MIR5717	H4C8	-0.517119	0.0163955	-31.5403	2.43611e-218
MIR12627	H4C8	-0.27035	0.00897531	-30.1215	2.53146e-199
MIR548O7	H4C8	0.227459	0.0077338	29.411	3.96954e-190
MIR68537	H4C8	0.422962	0.0145413	29.087	5.24319e-186
MIR37147	H4C8	-0.649044	0.0255085	-25.4442	8.17709e-143
MIR30B7	H4C8	0.187559	0.00776709	24.1479	7.85313e-129
MIR68237	H4C8	0.401468	0.0167092	24.0267	1.46155e-127
MIR550A37	H4C8	0.556234	0.023392	23.7788	5.53652e-125
MIR44347	H4C8	-0.429821	0.0186091	-23.0973	4.92486e-118
MIR67287	H4C8	-0.134409	0.00603688	-22.2647	8.13542e-110
MIR60717	H4C8	-0.190326	0.00856817	-22.2132	2.56237e-109
MIR67357	H4C8	0.646266	0.0291043	22.2052	3.06191e-109
MIR68517	H4C8	-0.12714	0.00619774	-20.514	1.61575e-93
MIR5937	H4C8	-0.131707	0.0064573	-20.3966	1.79072e-92
MIR2157	H4C8	-0.176472	0.00879821	-20.0578	1.72641e-89
MIR1437	H4C8	0.155369	0.00778708	19.9521	1.43772e-88
MIR42737	H4C8	0.301164	0.0154328	19.5145	8.26477e-85
MIR46527	H4C8	0.191698	0.0100119	19.1471	1.0232e-81
MIR13037	H4C8	-0.189172	0.00990254	-19.1034	2.36444e-81
MIR55817	H4C8	-0.103772	0.00603565	-17.1932	2.98572e-66
MIR39277	H4C8	-0.210755	0.0139129	-15.1482	7.78549e-52
MIR1273C7	H4C8	-0.226921	0.0155541	-14.5892	3.29168e-48
MIR8777	H4C8	-0.0467304	0.0032381	-14.4314	3.28287e-47
MIR44537	H4C8	-0.0624069	0.00454636	-13.7268	7.01761e-43
MIR56907	H4C8	-0.38927	0.0294239	-13.2297	5.91073e-40
MIR78467	H4C8	-0.0560579	0.00458488	-12.2267	2.23899e-34
MIR181A17	H4C8	-0.107596	0.00901705	-11.9325	8.0128e-33
MIR937	H4C8	-0.0634369	0.00616092	-10.2967	7.29559e-25
MIR26B7	H4C8	0.0364129	0.00363186	10.026	1.17209e-23
`MIR24-1`7	H4C8	0.0741796	0.00794937	9.3315	1.04382e-20
MIR68907	H4C8	-0.0764184	0.00818989	-9.33082	1.05052e-20
MIR5747	H4C8	-0.125937	0.0142159	-8.85889	8.08174e-19
MIR67347	H4C8	-0.0254804	0.00337157	-7.55741	4.11173e-14
MIR68457	H4C8	-0.0415356	0.00557301	-7.453	9.12416e-14
MIR378H7	H4C8	0.0691621	0.00940187	7.35621	1.8921e-13
MIR5588	H4C8	0.0731532	0.00996359	7.34206	2.10338e-13
MIR5847	H4C8	0.117853	0.0169155	6.96719	3.23344e-12
MIR196B7	H4C8	0.118625	0.0173331	6.84383	7.71039e-12
MIR68557	H4C8	-0.0760139	0.0112512	-6.7561	1.41754e-11
MIR42587	H4C8	-0.126216	0.0192236	-6.5657	5.17892e-11
MIR23B7	H4C8	0.014793	0.00233305	6.34063	2.28832e-10
MIR67427	H4C8	-0.104981	0.0213046	-4.92763	8.32331e-07
MIR42797	H4C8	0.0972533	0.0210072	4.62952	3.66506e-06
MIR30747	H4C8	-0.0197831	0.00464069	-4.26298	2.01723e-05
`MIR138-1`7	H4C8	0.0541602	0.0142803	3.79267	0.000149039
MIR79767	H4C8	-0.0627762	0.0183557	-3.41998	0.00062626
MIR44427	H4C8	-0.0129503	0.00513345	-2.52272	0.0116449
MIR27B7	H4C8	-0.00479605	0.00225245	-2.12926	0.0332328
MIR46327	H4C8	-0.0261552	0.0132341	-1.97634	0.0481158
MIR44345	H4C9	-0.596746	0.0160027	-37.2904	2.34583e-304
MIR6780B5	H4C9	-0.194737	0.00553101	-35.2081	1.50056e-271
MIR44535	H4C9	0.0793045	0.00226837	34.961	8.80396e-268
MIR39185	H4C9	0.0686795	0.00201008	34.1676	7.33479e-256
MIR935	H4C9	-0.110669	0.00327594	-33.7823	3.58705e-250
MIR46525	H4C9	0.277441	0.00837185	33.1398	7.95463e-241
MIR71615	H4C9	-0.279995	0.00845231	-33.1265	1.23634e-240
MIR31495	H4C9	-0.300177	0.00924355	-32.4742	2.46695e-231
MIR12045	H4C9	-0.14695	0.00465904	-31.5409	2.39226e-218
MIR67345	H4C9	-0.091213	0.00289514	-31.5055	7.30034e-218
MIR325	H4C9	-0.189578	0.00663918	-28.5545	2.4698e-179
MIR80835	H4C9	-0.061203	0.00219973	-27.823	2.28857e-170
MIR56975	H4C9	-0.105991	0.00389238	-27.2303	2.84078e-163
MIR378H5	H4C9	0.146399	0.00561152	26.089	4.85484e-150
MIR42795	H4C9	0.268246	0.0107633	24.9222	4.27601e-137
MIR5715	H4C9	-0.201844	0.00879401	-22.9524	1.39289e-116
MIR67285	H4C9	-0.0756515	0.0034462	-21.9521	8.2627e-107
MIR548O5	H4C9	0.108902	0.00516926	21.0673	1.58817e-98
MIR26B5	H4C9	0.0459684	0.00222956	20.6177	1.90483e-94
MIR42585	H4C9	0.218592	0.0107099	20.4103	1.3551e-92
MIR5845	H4C9	0.17662	0.00868638	20.333	6.57011e-92
MIR79765	H4C9	-0.168151	0.00844457	-19.9123	3.18166e-88
MIR42735	H4C9	0.204686	0.0103793	19.7207	1.43319e-86
MIR60715	H4C9	-0.134808	0.00733561	-18.3772	1.99875e-75
MIR1273C5	H4C9	-0.162666	0.00957756	-16.9841	1.07742e-64
MIR12625	H4C9	-0.103775	0.0062065	-16.7204	9.30388e-63
`MIR4771-2`5	H4C9	-0.0799956	0.00479082	-16.6977	1.36263e-62
MIR181A15	H4C9	0.114785	0.00688817	16.6641	2.39229e-62
MIR44425	H4C9	-0.045784	0.00294534	-15.5446	1.73231e-54
MIR68255	H4C9	0.037237	0.00248675	14.9741	1.08357e-50
MIR30B5	H4C9	0.0495332	0.00337418	14.6801	8.65215e-49
MIR1435	H4C9	-0.048465	0.0036567	-13.2537	4.29334e-40
MIR47535	H4C9	-0.055367	0.0042738	-12.955	2.2025e-38
MIR550A35	H4C9	0.174153	0.0137579	12.6584	1.0057e-36
MIR56905	H4C9	0.158907	0.0132427	11.9996	3.56917e-33
`MIR138-1`5	H4C9	0.103622	0.00943083	10.9875	4.38695e-28
MIR548AU5	H4C9	-0.0507497	0.00474815	-10.6883	1.15451e-26
MIR68235	H4C9	0.0898593	0.00868723	10.3438	4.46329e-25
MIR2155	H4C9	-0.0611847	0.00651034	-9.39808	5.55685e-21
MIR46325	H4C9	-0.0836879	0.0092941	-9.00442	2.16819e-19
MIR55815	H4C9	-0.0362216	0.00415042	-8.7272	2.61059e-18
MIR68515	H4C9	-0.0439776	0.00525646	-8.3664	5.94072e-17
MIR67425	H4C9	0.0928712	0.0129722	7.15925	8.11212e-13
MIR42635	H4C9	0.0195467	0.00274131	7.13043	1.00057e-12
MIR67355	H4C9	0.108917	0.0173685	6.27094	3.58874e-10
MIR78465	H4C9	0.00993071	0.00269896	3.67945	0.000233734
MIR68555	H4C9	-0.0200232	0.00605337	-3.30777	0.000940411
MIR8775	H4C9	0.00395008	0.00140122	2.81902	0.00481699
MIR31255	H4C9	0.0159042	0.00618222	2.57257	0.0100945
MIR27B28	KDM6A	0.0302788	0.00082468	36.7158	4.085e-295
MIR569028	KDM6A	-0.360462	0.0099357	-36.2795	3.40823e-288
MIR59328	KDM6A	-0.102151	0.00297964	-34.2831	1.39966e-257
MIR445328	KDM6A	-0.0592099	0.00174139	-34.0015	2.11831e-253
MIR548O28	KDM6A	-0.120485	0.00360739	-33.3995	1.39502e-244
MIR673628	KDM6A	-0.10591	0.00318705	-33.2313	3.80376e-242
MIR682528	KDM6A	0.0590252	0.00177727	33.2111	7.44436e-242
MIR425828	KDM6A	-0.255261	0.00773662	-32.9938	9.96139e-239
MIR9328	KDM6A	0.0778268	0.00237002	32.8381	1.68618e-236
MIR55328	KDM6A	0.115455	0.00354699	32.5501	2.08548e-232
MIR684528	KDM6A	0.105184	0.00326448	32.2208	9.02815e-228
MIR181A228	KDM6A	0.0757307	0.00240483	31.4911	1.14936e-217
MIR6780B28	KDM6A	0.111002	0.0037059	29.9527	4.05602e-197
MIR23B28	KDM6A	-0.0241292	0.00082184	-29.36	1.78276e-189
MIR673428	KDM6A	0.0578446	0.00202815	28.5208	6.46279e-179
MIR425628	KDM6A	0.047693	0.0016737	28.4956	1.3276e-178
`MIR4771-2`28	KDM6A	-0.0909737	0.00325328	-27.9637	4.49312e-172
MIR390728	KDM6A	0.0629158	0.00227474	27.6585	2.20616e-168
MIR548AU28	KDM6A	-0.0901625	0.00346792	-25.999	5.08292e-149
MIR391828	KDM6A	-0.0323789	0.0013467	-24.0431	9.84627e-128
MIR57428	KDM6A	-0.138785	0.00608534	-22.8065	3.95306e-115
MIR14328	KDM6A	0.0594991	0.00272522	21.8328	1.13234e-105
MIR716128	KDM6A	0.119964	0.0060918	19.6927	2.49291e-86
MIR87728	KDM6A	-0.0202963	0.00107886	-18.8127	5.94089e-79
`MIR24-1`28	KDM6A	0.056397	0.00316712	17.807	6.23564e-71
MIR392728	KDM6A	-0.0738452	0.0064348	-11.4759	1.74338e-30
MIR55838	KDM6A	-0.035708	0.00389143	-9.17608	4.47086e-20
MIR427328	KDM6A	-0.048797	0.00720995	-6.768	1.30572e-11
MIR685328	KDM6A	-0.0396539	0.00639616	-6.19965	5.65906e-10
MIR570328	KDM6A	0.0169611	0.00384429	4.41202	1.02411e-05
MIR465228	KDM6A	-0.0155174	0.00589697	-2.63142	0.00850295
MIR59329	KPNB1	0.0551759	0.00155423	35.5004	4.84424e-276
MIR673429	KPNB1	-0.0374273	0.0010694	-34.9984	2.38051e-268
MIR14329	KPNB1	0.0420561	0.00128567	32.7114	1.07603e-234
`MIR4771-2`29	KPNB1	-0.0454553	0.00175149	-25.9523	1.71214e-148
MIR681029	KPNB1	0.0330675	0.00129469	25.541	6.91831e-144
MIR55839	KPNB1	-0.0460676	0.00189666	-24.2888	2.57701e-130
MIR445329	KPNB1	0.0175446	0.000799816	21.9358	1.18442e-106
MIR392729	KPNB1	0.0698423	0.00325108	21.4828	2.2555e-102
MIR425629	KPNB1	0.0179866	0.000878046	20.4848	2.94169e-93
MIR808329	KPNB1	0.0151101	0.000798222	18.9297	6.49145e-80
MIR548AQ29	KPNB1	-0.0279341	0.00149374	-18.7008	4.87228e-78
MIR307429	KPNB1	-0.0165946	0.000902103	-18.3955	1.42836e-75
MIR685329	KPNB1	-0.0611142	0.00332469	-18.3819	1.83279e-75
MIR55329	KPNB1	0.033031	0.00182058	18.1431	1.45559e-73
MIR57429	KPNB1	0.04687	0.00298393	15.7075	1.34472e-55
MIR120429	KPNB1	0.0129761	0.00159084	8.15679	3.44039e-16
`MIR24-1`29	KPNB1	0.0116621	0.00155256	7.51149	5.84595e-14
MIR680929	KPNB1	-0.00567705	0.00109924	-5.16453	2.41048e-07
MIR307421	MBD4	0.0832383	0.00226191	36.8	1.84847e-296
MIR808321	MBD4	0.0689502	0.00190159	36.2593	7.09804e-288
MIR6780B21	MBD4	-0.167051	0.00464883	-35.9341	8.98191e-283
MIR392721	MBD4	0.269439	0.00783029	34.4099	1.79607e-259
MIR26B21	MBD4	0.0636766	0.00191429	33.2638	1.29131e-242
MIR371421	MBD4	0.45385	0.0139363	32.5659	1.24606e-232
MIR126221	MBD4	-0.17133	0.00534869	-32.0321	3.90029e-225
MIR558121	MBD4	-0.112405	0.00360973	-31.1395	7.04068e-213
MIR181A121	MBD4	0.181826	0.00597599	30.426	2.4897e-203
MIR548AQ21	MBD4	-0.106478	0.00353729	-30.1016	4.61636e-199
MIR196B21	MBD4	-0.308275	0.0104082	-29.6184	8.65137e-193
MIR391821	MBD4	-0.0492837	0.00170829	-28.8497	5.10993e-183
MIR447921	MBD4	0.0431382	0.0015438	27.9428	8.06548e-172
MIR684521	MBD4	0.106185	0.00398876	26.6212	3.86189e-156
MIR570321	MBD4	-0.126671	0.00483167	-26.2169	1.70621e-151
MIR181A221	MBD4	0.0756591	0.00292322	25.8821	1.05954e-147
MIR443421	MBD4	-0.341154	0.0138943	-24.5535	3.97117e-133
MIR135B21	MBD4	0.335645	0.014405	23.3006	4.36666e-120
MIR312521	MBD4	0.0962732	0.00523134	18.4032	1.23918e-75
MIR673621	MBD4	0.0523091	0.00389228	13.4392	3.56315e-41
MIR607121	MBD4	0.083669	0.00625093	13.385	7.39504e-41
`MIR101-1`21	MBD4	-0.0779109	0.00607346	-12.8281	1.14126e-37
MIR3221	MBD4	-0.0595708	0.00574458	-10.3699	3.39836e-25
MIR569721	MBD4	0.0278504	0.00335826	8.29311	1.10327e-16
MIR465221	MBD4	0.0478927	0.00719796	6.65365	2.85911e-11
MIR673421	MBD4	-0.0128412	0.00248658	-5.16421	2.41455e-07
MIR680921	MBD4	0.0105687	0.00258004	4.09636	4.19705e-05
MIR673610	MTA3	0.100585	0.00269065	37.3831	7.3467e-306
MIR130310	MTA3	0.11903	0.00322114	36.9527	6.59501e-299
MIR797610	MTA3	0.182695	0.00495566	36.8659	1.62859e-297
MIR314910	MTA3	-0.200225	0.00544036	-36.8036	1.6153e-296
MIR463210	MTA3	0.200787	0.00545649	36.7978	1.99945e-296
MIR59310	MTA3	0.0913366	0.00251391	36.3326	4.95582e-289
MIR181A110	MTA3	0.143398	0.00409778	34.9941	2.76224e-268
MIR684510	MTA3	0.0929543	0.00273333	34.0078	1.71114e-253
MIR371410	MTA3	0.317329	0.00941332	33.7107	4.03349e-249
MIR196B10	MTA3	-0.237753	0.00711263	-33.4269	5.5705e-245
MIR689010	MTA3	0.0675179	0.00202174	33.3959	1.57062e-244
`MIR101-1`10	MTA3	-0.141345	0.00424442	-33.3013	3.69781e-243
MIR558110	MTA3	-0.0808747	0.00245422	-32.9533	3.7961e-238
MIR425610	MTA3	0.0458583	0.00142428	32.1975	1.9137e-227
MIR392710	MTA3	0.165274	0.00526798	31.3734	4.66427e-216
MIR682310	MTA3	0.159534	0.00508998	31.3428	1.21999e-215
MIR135B10	MTA3	0.30133	0.00990457	30.4234	2.6981e-203
MIR465210	MTA3	0.14678	0.00494533	29.6806	1.36755e-193
MIR312510	MTA3	0.106064	0.00360435	29.4267	2.50014e-190
MIR685310	MTA3	-0.151102	0.00539638	-28.0007	1.59261e-172
MIR21510	MTA3	0.104366	0.00380881	27.4013	2.64993e-165
MIR607110	MTA3	0.117809	0.00432446	27.2425	2.04056e-163
MIR716110	MTA3	0.135035	0.00502906	26.8509	8.22214e-159
MIR445310	MTA3	-0.0354676	0.00133146	-26.638	2.46392e-156
MIR57410	MTA3	0.126267	0.00489634	25.788	1.20845e-146
MIR126210	MTA3	-0.0897621	0.00363894	-24.6671	2.41448e-134
MIR27B10	MTA3	0.0144	0.00065113	22.1154	2.24927e-108
MIR570310	MTA3	-0.0727093	0.0033338	-21.8098	1.87497e-105
MIR808310	MTA3	0.0262089	0.00129008	20.3157	9.33366e-92
MIR3210	MTA3	-0.0782062	0.00398254	-19.6373	7.42746e-86
MIR426310	MTA3	0.0314987	0.00162825	19.3451	2.24e-83
MIR680910	MTA3	0.0322806	0.00177054	18.232	2.87416e-74
MIR391810	MTA3	-0.0211064	0.00117935	-17.8966	1.25371e-71
MIR23B10	MTA3	-0.0104503	0.000640268	-16.3218	6.90619e-60
MIR55820	MTA3	-0.0483729	0.00310214	-15.5934	8.07654e-55
MIR673410	MTA3	-0.0239018	0.00172364	-13.8671	1.00285e-43
MIR87710	MTA3	0.0104782	0.000814211	12.8692	6.71362e-38
MIR569710	MTA3	0.025682	0.00232606	11.041	2.42376e-28
MIR307410	MTA3	-0.0106231	0.00148537	-7.15183	8.56283e-13
MIR681010	MTA3	-0.00944187	0.00213022	-4.43234	9.32149e-06
`MIR24-1`10	MTA3	-0.00835333	0.00255736	-3.26639	0.00108928
MIR548AQ10	MTA3	0.00629054	0.00242317	2.596	0.0094317
MIR685110	MTA3	-0.00689889	0.00306049	-2.25418	0.0241849
MIR673435	PIAS4	-0.0627527	0.00192785	-32.5506	2.05162e-232
MIR465235	PIAS4	0.178259	0.00556822	32.0137	7.02471e-225
MIR681035	PIAS4	-0.0576932	0.00248917	-23.1777	7.6391e-119
`MIR4771-2`35	PIAS4	-0.0630281	0.00316162	-19.9353	2.00903e-88
MIR680935	PIAS4	0.0368626	0.00199493	18.4782	3.09463e-76
MIR427330	RAE1	-0.335605	0.00909901	-36.8836	8.45945e-298
MIR685330	RAE1	-0.287708	0.00808897	-35.568	4.37762e-277
MIR371430	RAE1	0.500465	0.014088	35.5241	2.08449e-276
MIR548O30	RAE1	-0.157297	0.00451934	-34.8052	2.03016e-265
MIR312530	RAE1	0.179545	0.0052666	34.0913	9.909e-255
MIR673630	RAE1	0.132455	0.00393257	33.6816	1.0765e-248
MIR55840	RAE1	-0.159505	0.00476483	-33.4755	1.09534e-245
MIR607130	RAE1	-0.204837	0.00619408	-33.0698	8.08831e-240
MIR59330	RAE1	0.120062	0.00376004	31.931	9.92672e-224
MIR307430	RAE1	0.0720889	0.00227407	31.7004	1.53222e-220
MIR569730	RAE1	0.103093	0.00334912	30.7821	4.54369e-208
MIR808330	RAE1	0.0575671	0.00193079	29.8153	2.47562e-195
`MIR24-1`30	RAE1	-0.116034	0.00390742	-29.6958	8.69626e-194
MIR445330	RAE1	-0.0610261	0.00205577	-29.6853	1.1876e-193
MIR570330	RAE1	-0.12983	0.00489352	-26.531	4.25743e-155
MIR680930	RAE1	-0.0666419	0.00258631	-25.7672	2.06844e-146
MIR684530	RAE1	0.0903931	0.00398307	22.6943	5.09984e-114
MIR55330	RAE1	0.0986497	0.004449	22.1734	6.19744e-109
MIR392730	RAE1	0.173547	0.00786419	22.068	6.41517e-108
MIR475330	RAE1	-0.0775022	0.00373084	-20.7734	7.53618e-96
MIR673430	RAE1	-0.0482285	0.00247165	-19.5127	8.56454e-85
MIR57430	RAE1	0.140738	0.00738057	19.0687	4.59628e-81
MIR465230	RAE1	0.132224	0.00715611	18.477	3.16211e-76
`MIR4771-2`30	RAE1	-0.0618719	0.0040901	-15.1272	1.07105e-51
MIR548AQ30	RAE1	-0.0162232	0.00356944	-4.54502	5.49307e-06
MIR391830	RAE1	-0.00579587	0.00173158	-3.34715	0.000816459
MIR312526	RSF1	0.10466	0.00287708	36.3771	9.78609e-290
MIR680926	RSF1	0.0406087	0.00140467	28.9097	9.00885e-184
MIR465226	RSF1	0.0968879	0.00397296	24.3869	2.35798e-131
MIR3226	RSF1	-0.0759348	0.00315087	-24.0996	2.52193e-128
MIR548AQ26	RSF1	-0.0319219	0.00199906	-15.9684	2.12062e-57
MIR569726	RSF1	-0.020992	0.001831	-11.4648	1.98231e-30
MIR673426	RSF1	-0.00463501	0.00137066	-3.3816	0.000720648
MIR58431	SEC13	-0.15331	0.00409056	-37.479	2.02397e-307
MIR9331	SEC13	0.0577622	0.00155563	37.1311	8.83489e-302
MIR475331	SEC13	-0.076252	0.00213329	-35.7439	8.2286e-280
MIR196B31	SEC13	-0.209035	0.00588395	-35.5263	1.93166e-276
MIR181A231	SEC13	0.0580586	0.00166635	34.8417	5.68383e-266
MIR685531	SEC13	-0.0972675	0.00284003	-34.2487	4.55847e-257
MIR672831	SEC13	-0.0556056	0.00163304	-34.0504	4.00483e-254
MIR673831	SEC13	-0.0999869	0.002955	-33.8365	5.73419e-251
MIR684531	SEC13	0.0749842	0.00228731	32.7827	1.03762e-235
MIR427331	SEC13	-0.16259	0.00502371	-32.3646	8.65812e-230
MIR569031	SEC13	-0.196691	0.00613372	-32.0672	1.26499e-225
MIR181A131	SEC13	0.108613	0.00340928	31.858	1.02109e-222
MIR443431	SEC13	-0.250189	0.00794472	-31.4913	1.14347e-217
MIR558131	SEC13	-0.0630191	0.00202541	-31.1143	1.54212e-212
MIR21531	SEC13	0.0985966	0.00317476	31.0564	9.33836e-212
MIR673631	SEC13	0.0681681	0.00221934	30.7155	3.52966e-207
MIR465231	SEC13	0.123642	0.00408935	30.2351	8.1791e-201
MIR135B31	SEC13	0.244918	0.00812907	30.1287	2.04228e-199
MIR55331	SEC13	0.0728916	0.00242542	30.0532	1.98537e-198
MIR14331	SEC13	0.0504198	0.00169432	29.7582	1.35869e-194
MIR59331	SEC13	0.0607021	0.00206892	29.34	3.20419e-189
MIR6780B31	SEC13	-0.0761428	0.00264844	-28.7501	9.03195e-182
MIR570331	SEC13	-0.077403	0.00275912	-28.0535	3.62416e-173
MIR716131	SEC13	0.111539	0.00408165	27.3271	2.02372e-164
MIR392731	SEC13	0.114683	0.0043081	26.6204	3.94099e-156
MIR87731	SEC13	0.0172589	0.000649299	26.5808	1.13217e-155
MIR682331	SEC13	0.106461	0.00409545	25.995	5.64112e-149
MIR27B31	SEC13	0.0133082	0.000520155	25.5851	2.23366e-144
MIR447931	SEC13	0.0217597	0.000883123	24.6395	4.76641e-134
MIR685131	SEC13	-0.0614486	0.00250648	-24.5159	9.99443e-133
MIR569731	SEC13	0.0470931	0.00193349	24.3566	4.94072e-131
MIR3231	SEC13	-0.0768676	0.00327919	-23.441	1.63267e-121
MIR685331	SEC13	-0.0952919	0.00442098	-21.5545	4.80766e-103
MIR57431	SEC13	0.0707993	0.00396341	17.8632	2.28191e-71
MIR26B31	SEC13	0.0178971	0.00105232	17.0073	7.25508e-65
MIR120431	SEC13	-0.0292632	0.00209804	-13.9479	3.24066e-44
`MIR24-1`31	SEC13	-0.0287322	0.00206106	-13.9405	3.59496e-44
MIR689031	SEC13	0.021798	0.00158125	13.7853	3.12586e-43
MIR681031	SEC13	0.020682	0.00172673	11.9776	4.65853e-33
MIR445331	SEC13	0.0112452	0.00106536	10.5553	4.79963e-26
MIR797631	SEC13	0.0402352	0.00390457	10.3046	6.71406e-25
MIR23B31	SEC13	-0.00510049	0.000509172	-10.0172	1.28047e-23
MIR390731	SEC13	0.0111654	0.00129498	8.62206	6.5761e-18
`MIR101-1`31	SEC13	-0.0282893	0.00345335	-8.19185	2.57241e-16
MIR55841	SEC13	-0.0181449	0.00250054	-7.25639	3.97568e-13
MIR808331	SEC13	0.00626205	0.00106456	5.88228	4.04664e-09
MIR680931	SEC13	0.00688921	0.00146862	4.69095	2.71936e-06
MIR607131	SEC13	-0.0156632	0.00357018	-4.38724	1.14798e-05
MIR307431	SEC13	0.00305788	0.00120239	2.54317	0.0109853
MIR550A327	SMARCE1	0.2902	0.00780426	37.1848	1.2021e-302
MIR443427	SMARCE1	-0.350747	0.00946119	-37.0721	7.90136e-301
MIR57127	SMARCE1	-0.172869	0.00490938	-35.212	1.30787e-271
MIR674227	SMARCE1	-0.258492	0.00739092	-34.9743	5.54147e-268
MIR312527	SMARCE1	0.121064	0.00356651	33.9445	1.46992e-252
MIR500027	SMARCE1	0.190259	0.00561164	33.9044	5.74744e-252
MIR391827	SMARCE1	-0.0385738	0.0011552	-33.3915	1.82158e-244
MIR1273C27	SMARCE1	-0.175703	0.00542297	-32.3999	2.75752e-230
MIR378H27	SMARCE1	0.100544	0.00314977	31.9209	1.3677e-223
MIR673527	SMARCE1	0.316487	0.00992593	31.8849	4.32465e-223
MIR30B27	SMARCE1	0.0555673	0.001826	30.4312	2.12618e-203
MIR463227	SMARCE1	0.160635	0.0053636	29.9491	4.5162e-197
MIR445327	SMARCE1	0.0375499	0.00126578	29.6653	2.15232e-193
MIR444227	SMARCE1	0.0494551	0.00168644	29.3251	4.96152e-189
MIR558127	SMARCE1	-0.0702188	0.00239871	-29.2735	2.25334e-188
MIR673827	SMARCE1	-0.10284	0.00352204	-29.1991	1.98904e-187
MIR548O27	SMARCE1	-0.0863621	0.00295904	-29.1859	2.93218e-187
MIR21527	SMARCE1	0.106949	0.00374253	28.5768	1.30696e-179
MIR784627	SMARCE1	-0.044067	0.00154957	-28.4382	6.82108e-178
MIR673627	SMARCE1	0.075503	0.00266963	28.2822	5.71501e-176
MIR26B27	SMARCE1	0.0348783	0.0012527	27.8424	1.33038e-170
MIR196B27	SMARCE1	-0.187322	0.00693501	-27.0111	1.09459e-160
MIR371427	SMARCE1	0.243607	0.00913577	26.6652	1.19326e-156
MIR518727	SMARCE1	0.0216748	0.000835336	25.9474	1.94398e-148
MIR672827	SMARCE1	-0.0495406	0.00193689	-25.5775	2.71884e-144
MIR425827	SMARCE1	-0.154401	0.00609127	-25.3479	9.47226e-142
MIR427327	SMARCE1	-0.151318	0.00598481	-25.2836	4.83722e-141
MIR135B27	SMARCE1	0.234831	0.00966142	24.3061	1.69085e-130
MIR570327	SMARCE1	-0.0795701	0.00327591	-24.2895	2.53273e-130
MIR181A127	SMARCE1	0.0957854	0.00402411	23.8029	3.12012e-125
MIR390727	SMARCE1	0.035932	0.00152792	23.517	2.73325e-122
MIR314927	SMARCE1	-0.120264	0.00522199	-23.0303	2.32036e-117
MIR307427	SMARCE1	-0.0325809	0.00142423	-22.8761	8.03698e-116
MIR425627	SMARCE1	-0.0308293	0.00139605	-22.0833	4.57641e-108
MIR59327	SMARCE1	0.0533434	0.00245605	21.7192	1.35184e-104
MIR427927	SMARCE1	-0.125812	0.00604915	-20.7982	4.49077e-96
MIR426327	SMARCE1	0.0327311	0.00158869	20.6025	2.60447e-94
MIR9327	SMARCE1	0.0360093	0.00184208	19.5482	4.27021e-85
MIR569727	SMARCE1	0.0440512	0.00228542	19.2749	8.73319e-83
MIR130327	SMARCE1	0.0586186	0.00309237	18.9559	3.94761e-80
MIR55327	SMARCE1	0.0519205	0.00288615	17.9895	2.35271e-72
MIR447927	SMARCE1	0.0165254	0.00105479	15.667	2.54272e-55
MIR797627	SMARCE1	-0.070147	0.00466802	-15.0271	4.8758e-51
`MIR101-1`27	SMARCE1	-0.0603305	0.00413939	-14.5747	4.06701e-48
MIR23B27	SMARCE1	0.00875244	0.000603165	14.5109	1.03412e-47
MIR3227	SMARCE1	-0.0543599	0.0039003	-13.9374	3.75536e-44
MIR716127	SMARCE1	0.0643267	0.00483938	13.2923	2.56449e-40
`MIR24-1`27	SMARCE1	0.0308696	0.00244923	12.6038	2.01268e-36
MIR58427	SMARCE1	-0.0595247	0.0048682	-12.2272	2.22371e-34
MIR673427	SMARCE1	-0.0200647	0.00169385	-11.8457	2.26647e-32
MIR685527	SMARCE1	-0.0398954	0.00337641	-11.8159	3.22974e-32
MIR120427	SMARCE1	0.0282565	0.00248263	11.3816	5.16188e-30
MIR569027	SMARCE1	-0.0805461	0.00728201	-11.061	1.93973e-28
MIR689027	SMARCE1	-0.0191952	0.00187171	-10.2554	1.11886e-24
MIR685327	SMARCE1	-0.053592	0.0052443	-10.2191	1.62874e-24
MIR55837	SMARCE1	0.0278513	0.00297971	9.347	9.01704e-21
MIR181A227	SMARCE1	0.0161241	0.00196729	8.1961	2.48305e-16
MIR6780B27	SMARCE1	-0.0251974	0.00314095	-8.02224	1.03838e-15
MIR682327	SMARCE1	0.0280617	0.00485805	5.77633	7.63496e-09
MIR548AU27	SMARCE1	-0.0125436	0.00259949	-4.82539	1.39727e-06
MIR27B27	SMARCE1	-0.00296608	0.000616617	-4.81025	1.50742e-06
MIR14327	SMARCE1	0.00628842	0.00201626	3.11886	0.00181553
MIR392727	SMARCE1	0.0157654	0.00513026	3.07301	0.00211908
MIR57427	SMARCE1	0.0135854	0.00471877	2.87901	0.00398927
MIR685127	SMARCE1	-0.0083896	0.00300236	-2.79434	0.00520058
MIR808327	SMARCE1	-0.00283637	0.00124821	-2.27235	0.0230653
MIR27B22	SMUG1	0.0506783	0.00136749	37.0595	1.26474e-300
MIR548AQ22	SMUG1	0.137184	0.00372059	36.8715	1.32475e-297
MIR3222	SMUG1	-0.202968	0.00560197	-36.2315	1.94533e-287
MIR548O22	SMUG1	-0.172183	0.00492828	-34.9376	1.99466e-267
MIR426322	SMUG1	0.0881921	0.00263359	33.4873	7.36562e-246
MIR570322	SMUG1	0.159274	0.00489684	32.5258	4.59773e-232
MIR716122	SMUG1	0.296869	0.00930913	31.8901	3.66244e-223
`MIR138-1`22	SMUG1	-0.254702	0.00903106	-28.2029	5.3925e-175
MIR307422	SMUG1	0.0710031	0.00289032	24.5658	2.93204e-133
MIR391822	SMUG1	-0.0424108	0.00183162	-23.1547	1.30213e-118
`MIR24-1`22	SMUG1	-0.112056	0.00492425	-22.7559	1.25374e-114
MIR463222	SMUG1	0.190278	0.00844835	22.5225	2.49662e-112
MIR673422	SMUG1	-0.0550204	0.00244471	-22.5059	3.63183e-112
MIR681022	SMUG1	0.0551556	0.00326951	16.8697	7.51737e-64
MIR685322	SMUG1	-0.152108	0.00910292	-16.7098	1.1128e-62
MIR569722	SMUG1	0.0524393	0.00331989	15.7955	3.34259e-56
MIR673622	SMUG1	0.0560261	0.00379913	14.7471	3.21196e-49
MIR55322	SMUG1	0.0655475	0.00501532	13.0695	4.92169e-39
MIR392722	SMUG1	0.10436	0.008936	11.6786	1.64039e-31
MIR475322	SMUG1	0.0428649	0.0036965	11.5961	4.3141e-31
MIR427322	SMUG1	-0.102895	0.0098135	-10.485	1.01235e-25
MIR371422	SMUG1	0.14591	0.0160218	9.107	8.46939e-20
MIR465222	SMUG1	-0.0500376	0.00704972	-7.09781	1.26748e-12
MIR59322	SMUG1	0.0279134	0.00409813	6.81125	9.67539e-12
MIR684522	SMUG1	-0.0222534	0.00392224	-5.67364	1.39794e-08
MIR680923	TDG	-0.0598144	0.00162564	-36.7945	2.26056e-296
MIR684523	TDG	-0.0898258	0.00256476	-35.023	1.00416e-268
MIR447923	TDG	0.0334386	0.000994325	33.6294	6.23397e-248
MIR312523	TDG	-0.113289	0.00337498	-33.5674	5.02024e-247
MIR808323	TDG	-0.0377591	0.00118389	-31.8941	3.21951e-223
MIR716123	TDG	-0.140343	0.00458436	-30.6135	8.08708e-206
MIR196B23	TDG	0.177715	0.00659869	26.9318	9.31199e-160
MIR181A123	TDG	-0.0988559	0.00382437	-25.8489	2.50192e-147
MIR130323	TDG	-0.0745562	0.00293522	-25.4006	2.48595e-142
MIR558123	TDG	0.0567678	0.00228229	24.8731	1.45316e-136
MIR425623	TDG	0.0321845	0.00131075	24.5542	3.89634e-133
MIR674223	TDG	0.171278	0.00702061	24.3964	1.86891e-131
MIR475323	TDG	0.0573724	0.00238176	24.0882	3.32462e-128
MIR685523	TDG	0.0761544	0.00320472	23.7632	8.0249e-125
MIR548O23	TDG	0.0621547	0.00278879	22.2873	4.9019e-110
`MIR101-1`23	TDG	-0.0831569	0.00389856	-21.3301	5.96317e-101
MIR673823	TDG	-0.0655399	0.00334802	-19.5757	2.49227e-85
MIR371423	TDG	-0.167122	0.008666	-19.2849	7.1992e-83
MIR58423	TDG	0.0887252	0.00460528	19.266	1.03675e-82
MIR55323	TDG	-0.0519841	0.0027129	-19.1618	7.71922e-82
MIR378H23	TDG	-0.0568531	0.00298862	-19.0232	1.09649e-80
MIR465223	TDG	-0.0875258	0.00460472	-19.0079	1.46833e-80
MIR682323	TDG	-0.0863354	0.0046388	-18.6116	2.58802e-77
MIR391823	TDG	0.0203266	0.00109455	18.5707	5.55131e-77
MIR87723	TDG	-0.0129561	0.000724276	-17.8884	1.45315e-71
`MIR138-1`23	TDG	0.0913333	0.0051179	17.8459	3.11305e-71
MIR672823	TDG	0.0324112	0.00184138	17.6016	2.395e-69
MIR673523	TDG	-0.161492	0.00943081	-17.1238	9.85899e-66
MIR784623	TDG	0.0248834	0.00147857	16.8293	1.48734e-63
MIR443423	TDG	0.149172	0.00890858	16.7448	6.18283e-63
MIR427323	TDG	0.0935153	0.00562424	16.6272	4.42815e-62
`MIR4771-2`23	TDG	-0.0421213	0.00262665	-16.0361	7.14506e-58
MIR673623	TDG	-0.0380489	0.00249935	-15.2235	2.46906e-52
MIR126223	TDG	0.0506647	0.00338612	14.9625	1.29133e-50
`MIR24-1`23	TDG	0.0335503	0.00230688	14.5436	6.41626e-48
MIR463223	TDG	-0.0722208	0.00506253	-14.2658	3.57678e-46
MIR689023	TDG	-0.0233132	0.00179275	-13.0041	1.15886e-38
MIR673423	TDG	0.0207192	0.00159966	12.9523	2.27996e-38
MIR314923	TDG	0.0618141	0.00500309	12.3552	4.56638e-35
MIR57123	TDG	0.0575303	0.00465644	12.355	4.57786e-35
MIR425823	TDG	0.0703681	0.00576925	12.1971	3.22087e-34
MIR550A323	TDG	-0.0888439	0.00741189	-11.9867	4.17328e-33
MIR444223	TDG	-0.0179658	0.00160028	-11.2267	3.01603e-29
MIR426323	TDG	-0.0145831	0.00151149	-9.64817	5.00401e-22
MIR569023	TDG	0.0666556	0.00691431	9.64024	5.40637e-22
MIR307423	TDG	-0.0127524	0.00134524	-9.47969	2.55031e-21
MIR59323	TDG	-0.0214845	0.00230651	-9.31471	1.22282e-20
MIR135B23	TDG	-0.0851895	0.00917502	-9.28494	1.61792e-20
MIR797623	TDG	0.0407242	0.00442574	9.20167	3.52418e-20
MIR14323	TDG	-0.016681	0.00190703	-8.74714	2.18828e-18
MIR1273C23	TDG	0.0417426	0.00516298	8.08499	6.21681e-16
MIR30B23	TDG	0.013583	0.00174691	7.77543	7.5193e-15
MIR682523	TDG	-0.0100378	0.00134097	-7.48546	7.12987e-14
MIR3223	TDG	0.0272884	0.00369084	7.39355	1.42959e-13
MIR607123	TDG	0.02924	0.00400518	7.30055	2.86597e-13
MIR26B23	TDG	0.0073865	0.00118502	6.23321	4.56965e-10
MIR9323	TDG	-0.00987082	0.00174645	-5.65194	1.58646e-08
MIR548AU23	TDG	0.0126847	0.00248061	5.11356	3.16151e-07
MIR681023	TDG	-0.00920726	0.00195187	-4.71714	2.39181e-06
MIR500023	TDG	0.0251595	0.00539435	4.66405	3.10048e-06
MIR392723	TDG	-0.0159483	0.00480789	-3.31711	0.000909535
MIR427923	TDG	0.0149599	0.00575088	2.60133	0.00928641
MIR558132	TOP3A	-0.120373	0.00338842	-35.5249	2.02827e-276
MIR808332	TOP3A	0.0625656	0.00182386	34.3039	6.8535e-258
MIR426332	TOP3A	0.0767613	0.00225591	34.0267	8.9653e-254
MIR21532	TOP3A	0.175754	0.00524658	33.4987	5.02624e-246
MIR55332	TOP3A	0.13582	0.00413478	32.8483	1.20477e-236
MIR59332	TOP3A	0.114014	0.00349718	32.6016	3.89524e-233
MIR427332	TOP3A	-0.264062	0.00848245	-31.1303	9.35915e-213
MIR463232	TOP3A	0.224531	0.00751076	29.8946	2.31483e-196
`MIR101-1`32	TOP3A	-0.164267	0.00561776	-29.2407	5.89869e-188
MIR685332	TOP3A	-0.217991	0.00751566	-29.0049	5.69883e-185
MIR570332	TOP3A	-0.119626	0.00457595	-26.1424	1.20365e-150
MIR181A132	TOP3A	0.141928	0.00562208	25.2447	1.29366e-140
MIR685132	TOP3A	-0.102685	0.0040954	-25.0733	9.73368e-139
MIR6780B32	TOP3A	-0.101358	0.0043898	-23.0894	5.92311e-118
MIR312532	TOP3A	0.111354	0.00492311	22.6187	2.83653e-113
MIR181A232	TOP3A	0.0612367	0.00277884	22.0368	1.27974e-107
MIR425632	TOP3A	0.0404177	0.00195961	20.6254	1.62518e-94
MIR548AQ32	TOP3A	-0.0663556	0.00330719	-20.0641	1.52097e-89
MIR681032	TOP3A	-0.0518924	0.00289043	-17.9532	4.53172e-72
MIR680932	TOP3A	-0.0367692	0.00239856	-15.3297	4.84009e-53
`MIR4771-2`32	TOP3A	0.0571467	0.00382896	14.9249	2.2708e-50
MIR569732	TOP3A	0.046037	0.00314634	14.6319	1.75784e-48
MIR684532	TOP3A	0.0509772	0.00373659	13.6427	2.23117e-42
MIR673432	TOP3A	0.0283704	0.00231214	12.2702	1.30948e-34
MIR673632	TOP3A	0.037546	0.00363266	10.3357	4.85989e-25
MIR443432	TOP3A	-0.124417	0.0129451	-9.61115	7.17452e-22
MIR475332	TOP3A	0.0295689	0.00349651	8.45668	2.75097e-17
MIR465232	TOP3A	-0.0558542	0.00665256	-8.39588	4.62401e-17
MIR607132	TOP3A	-0.0290942	0.00581341	-5.00467	5.59571e-07
MIR3232	TOP3A	-0.0146673	0.00534242	-2.74544	0.00604291
MIR391836	YWHAZ	-0.0127401	0.000377575	-33.7419	1.40314e-249
MIR681036	YWHAZ	0.0211566	0.00068426	30.919	6.64246e-210
`MIR24-1`36	YWHAZ	-0.0225213	0.000838471	-26.8599	6.4594e-159
MIR673436	YWHAZ	-0.0143233	0.000553109	-25.896	7.38573e-148
MIR569736	YWHAZ	-0.0183058	0.00074555	-24.5534	3.97995e-133
MIR570336	YWHAZ	0.0228383	0.00107094	21.3256	6.57622e-101
MIR465236	YWHAZ	0.0169195	0.00159859	10.584	3.53453e-26
MIR307436	YWHAZ	-0.00173418	0.000487433	-3.55779	0.000373994
MIR548AQ36	YWHAZ	0.00275702	0.000775943	3.55312	0.000380687

## Sheet: CDS1_miRNA 
	mRNA	Estimate	Std..Error	z.value	Pr...z..
MIR427934	CDS1	-0.210044	0.0058152	-36.1198	1.10909e-285
MIR126234	CDS1	-0.123341	0.00345765	-35.6719	1.08016e-278
MIR558134	CDS1	-0.0814218	0.00229373	-35.4976	5.36043e-276
MIR672834	CDS1	-0.0582572	0.00185599	-31.3887	2.88217e-216
MIR23B34	CDS1	-0.018049	0.000578792	-31.1838	1.76448e-213
`MIR138-1`34	CDS1	-0.161409	0.00521667	-30.941	3.35939e-210
MIR607134	CDS1	-0.126485	0.00411587	-30.7309	2.19904e-207
MIR196B34	CDS1	-0.191575	0.00664448	-28.8323	8.457e-183
MIR784634	CDS1	-0.0416723	0.00148753	-28.0145	1.08208e-172
MIR307434	CDS1	-0.0381236	0.00136828	-27.8625	7.59548e-171
MIR674234	CDS1	-0.190415	0.0071006	-26.8167	2.06386e-158
MIR570334	CDS1	-0.0803045	0.00311475	-25.782	1.41218e-146
MIR548O34	CDS1	-0.0600796	0.00285241	-21.0628	1.74715e-98
MIR57134	CDS1	-0.0932043	0.00472663	-19.719	1.48268e-86
`MIR4771-2`34	CDS1	-0.052899	0.00268415	-19.7079	1.84543e-86
MIR548AU34	CDS1	-0.0458916	0.00252424	-18.1803	7.3867e-74
MIR681034	CDS1	-0.0322672	0.00201198	-16.0375	6.98738e-58
MIR475334	CDS1	-0.0335601	0.00243922	-13.7585	4.52555e-43
MIR685334	CDS1	-0.0659705	0.00499658	-13.2031	8.41672e-40
MIR55844	CDS1	-0.037623	0.00285381	-13.1834	1.09352e-39
MIR392734	CDS1	-0.0457298	0.00492113	-9.29254	1.50644e-20
MIR808334	CDS1	-0.00864933	0.00119683	-7.22684	4.94362e-13
MIR680934	CDS1	-0.0104487	0.0016602	-6.29366	3.10059e-10
MIR569034	CDS1	-0.0273782	0.0070171	-3.90164	9.55427e-05

## Sheet: SMUG1_miRNA
	mRNA	Estimate	Std..Error	z.value	Pr...z..
MIR3222	SMUG1	-0.202968	0.00560197	-36.2315	1.94533e-287
MIR548O22	SMUG1	-0.172183	0.00492828	-34.9376	1.99466e-267
`MIR138-1`22	SMUG1	-0.254702	0.00903106	-28.2029	5.3925e-175
MIR391822	SMUG1	-0.0424108	0.00183162	-23.1547	1.30213e-118
`MIR24-1`22	SMUG1	-0.112056	0.00492425	-22.7559	1.25374e-114
MIR673422	SMUG1	-0.0550204	0.00244471	-22.5059	3.63183e-112
MIR685322	SMUG1	-0.152108	0.00910292	-16.7098	1.1128e-62
MIR427322	SMUG1	-0.102895	0.0098135	-10.485	1.01235e-25
MIR465222	SMUG1	-0.0500376	0.00704972	-7.09781	1.26748e-12
MIR684522	SMUG1	-0.0222534	0.00392224	-5.67364	1.39794e-08

## Sheet: MBD4_miRNA
	mRNA	Estimate	Std..Error	z.value	Pr...z..
MIR6780B21	MBD4	-0.167051	0.00464883	-35.9341	8.98191e-283
MIR126221	MBD4	-0.17133	0.00534869	-32.0321	3.90029e-225
MIR558121	MBD4	-0.112405	0.00360973	-31.1395	7.04068e-213
MIR548AQ21	MBD4	-0.106478	0.00353729	-30.1016	4.61636e-199
MIR196B21	MBD4	-0.308275	0.0104082	-29.6184	8.65137e-193
MIR391821	MBD4	-0.0492837	0.00170829	-28.8497	5.10993e-183
MIR570321	MBD4	-0.126671	0.00483167	-26.2169	1.70621e-151
MIR443421	MBD4	-0.341154	0.0138943	-24.5535	3.97117e-133
`MIR101-1`21	MBD4	-0.0779109	0.00607346	-12.8281	1.14126e-37
MIR3221	MBD4	-0.0595708	0.00574458	-10.3699	3.39836e-25
MIR673421	MBD4	-0.0128412	0.00248658	-5.16421	2.41455e-07

## Sheet: DNMT3A_miRNA
	mRNA	Estimate	Std..Error	z.value	Pr...z..
MIR463215	DNMT3A	-0.106566	0.00295835	-36.0221	3.77116e-284
MIR684515	DNMT3A	-0.0424455	0.00146138	-29.0447	1.79359e-185
MIR716115	DNMT3A	-0.0784795	0.00286169	-27.4242	1.41204e-165
MIR135B15	DNMT3A	-0.108495	0.00535569	-20.2578	3.03164e-91
MIR307415	DNMT3A	-0.01634	0.000824117	-19.8273	1.73186e-87
MIR425615	DNMT3A	-0.0135695	0.000755426	-17.9627	3.81501e-72
MIR21515	DNMT3A	-0.0359235	0.00207874	-17.2813	6.50131e-67
MIR475315	DNMT3A	-0.0223263	0.00137847	-16.1965	5.33914e-59
MIR427315	DNMT3A	-0.0397478	0.00331219	-12.0005	3.53318e-33
MIR682515	DNMT3A	-0.0078907	0.000794681	-9.92939	3.10156e-23
MIR673515	DNMT3A	-0.0461868	0.0057303	-8.06009	7.62399e-16

## Sheet: KDM6_miRNA
	mRNA	Estimate	Std..Error	z.value	Pr...z..
MIR569028	KDM6A	-0.360462	0.0099357	-36.2795	3.40823e-288
MIR59328	KDM6A	-0.102151	0.00297964	-34.2831	1.39966e-257
MIR445328	KDM6A	-0.0592099	0.00174139	-34.0015	2.11831e-253
MIR548O28	KDM6A	-0.120485	0.00360739	-33.3995	1.39502e-244
MIR673628	KDM6A	-0.10591	0.00318705	-33.2313	3.80376e-242
MIR425828	KDM6A	-0.255261	0.00773662	-32.9938	9.96139e-239
MIR23B28	KDM6A	-0.0241292	0.00082184	-29.36	1.78276e-189
`MIR4771-2`28	KDM6A	-0.0909737	0.00325328	-27.9637	4.49312e-172
MIR548AU28	KDM6A	-0.0901625	0.00346792	-25.999	5.08292e-149
MIR391828	KDM6A	-0.0323789	0.0013467	-24.0431	9.84627e-128
MIR57428	KDM6A	-0.138785	0.00608534	-22.8065	3.95306e-115
MIR87728	KDM6A	-0.0202963	0.00107886	-18.8127	5.94089e-79
MIR392728	KDM6A	-0.0738452	0.0064348	-11.4759	1.74338e-30
MIR55838	KDM6A	-0.035708	0.00389143	-9.17608	4.47086e-20
MIR427328	KDM6A	-0.048797	0.00720995	-6.768	1.30572e-11
MIR685328	KDM6A	-0.0396539	0.00639616	-6.19965	5.65906e-10
MIR465228	KDM6A	-0.0155174	0.00589697	-2.63142	0.00850295

## Sheet: MTA3_miRNA
	mRNA	Estimate	Std..Error	z.value	Pr...z..
MIR314910	MTA3	-0.200225	0.00544036	-36.8036	1.6153e-296
MIR196B10	MTA3	-0.237753	0.00711263	-33.4269	5.5705e-245
`MIR101-1`10	MTA3	-0.141345	0.00424442	-33.3013	3.69781e-243
MIR558110	MTA3	-0.0808747	0.00245422	-32.9533	3.7961e-238
MIR685310	MTA3	-0.151102	0.00539638	-28.0007	1.59261e-172
MIR445310	MTA3	-0.0354676	0.00133146	-26.638	2.46392e-156
MIR126210	MTA3	-0.0897621	0.00363894	-24.6671	2.41448e-134
MIR570310	MTA3	-0.0727093	0.0033338	-21.8098	1.87497e-105
MIR3210	MTA3	-0.0782062	0.00398254	-19.6373	7.42746e-86
MIR391810	MTA3	-0.0211064	0.00117935	-17.8966	1.25371e-71
MIR23B10	MTA3	-0.0104503	0.000640268	-16.3218	6.90619e-60
MIR55820	MTA3	-0.0483729	0.00310214	-15.5934	8.07654e-55
MIR673410	MTA3	-0.0239018	0.00172364	-13.8671	1.00285e-43
MIR307410	MTA3	-0.0106231	0.00148537	-7.15183	8.56283e-13
MIR681010	MTA3	-0.00944187	0.00213022	-4.43234	9.32149e-06
`MIR24-1`10	MTA3	-0.00835333	0.00255736	-3.26639	0.00108928
MIR685110	MTA3	-0.00689889	0.00306049	-2.25418	0.0241849
