# Supplementary material for: Placental mRNA and miRNA dynamics associated with lipid metabolism pathways in pregnancies affected by obesity
Source: Front Endocrinol (Lausanne). 2026 Jan 28;16:1736033. doi: 10.3389/fendo.2025.1736033 (PMC12890621; doi:10.3389/fendo.2025.1736033)
Supplement: Supplementary file 3 [file Table3.xlsx]

## Sheet: Coding Genes MEtan_input
RNF185
MAN2A1
SEL1L
UGGT1
TIMP2
NEU1
RHOF
LAMP1

## Sheet: miRNA Genes MEgreen_Turquoise
MIR6728
MIR5697
MIR7846
MIR4632
MIR6734
MIR6735
MIR101-1
MIR1262
MIR553
MIR6736
MIR8083
MIR4258
MIR5187
MIR181A1
MIR135B
MIR4753
MIR3125
MIR4263
MIR558
MIR4434
MIR5000
MIR6071
MIR4771-2
MIR26B
MIR5703
MIR3714
MIR4442
MIR138-1
MIR6823
MIR6890
MIR6825
MIR7976
MIR548AQ
MIR571
MIR574
MIR4453
MIR4279
MIR584
MIR1303
MIR378H
MIR877
MIR5690
MIR6780B
MIR1273C
MIR3918
MIR196B
MIR550A3
MIR4652
MIR93
MIR548O
MIR3907
MIR3149
MIR1204
MIR6853
MIR32
MIR3927
MIR181A2
MIR4479
MIR604
MIR4682
MIR7847
MIR4488
MIR6748
MIR548K
MIR4692
MIR548L
MIR4493
MIR200C
MIR613
MIR615
MIR616
MIRLET7I
MIR4496
MIR619
MIR7106
MIR6880
MIR3665
MIR548H1
MIR4706
ENSG00000280494
MIR3173
MIR411
MIR1193
MIR1185-2
MIR544A
MIR655
MIR487A
MIR134
MIR6765
MIR5195
MIR2116
MIR4512
MIR3174
MIR3177
MIR4516
MIR940
MIR6769A
MIR6862-1
MIR6862-2
MIR7854
MIR3183
MIR6776
MIR6864
MIR632
MIR2909
MIR4734
MIR6867
MIR6510
MIR548AT
MIR6780A
MIR6781
MIR6783
MIR142
MIR3615
MIR6786
MIR8078
MIR7108
MIR6790
MIR4999
MIR638
MIR7974
MIR5695
MIR6515
MIR181D
MIR1199
MIR640
MIR6719
MIR4324
MIR5088
MIR6799
MIR4751
MIR6801
MIR643
MIR516B1
MIR516A1
MIR519A2
MIR4754
MIR1292
MIR103B2
MIR6870
MIR645
MIR646
MIR6724-1
MIR3648-1
ENSG00000277437
MIR6724-2
MIR6724-3
MIR6724-4
MIR3648-2
ENSG00000264063
MIR3197
MIR185
MIR6817
MIR658
MIR3619
MIR4767
MIR6857
MIR223
MIR450B
MIR542
MIR424
MIR5581
MIR4256
MIR6738
MIR215
MIR6742
MIR6809
MIR6810
MIR4273
MIR143
MIR7161
MIR593
MIR30B
MIR6845
MIR6851
MIR548AU
MIR23B
MIR27B
MIR3074
MIR24-1
MIR6855
MIR1915
MIR938
MIR483
MIR6073
MIR3164
MIR1304
MIR6716
MIR4697
MIR7851
MIR6757
MIR6502
MIR4497
MIR3657
MIR337
MIR654
MIR382
MIR668
MIR154
MIR496
MIR377
MIR541
MIR409
MIR369
MIR410
MIR656
MIR1247
MIR4539
MIR7706
MIR6766
MIR5009
MIR4718
MIR4519
MIR328
MIR4315-1
MIR6868
MIR320C1
MIR4741
MIR24-2
MIR27A
MIR23A
MIR330
MIR518B
MIR521-2
MIR518E
MIR518D
MIR521-1
MIR522
MIR527
MIR3192
MIR941-2
MIR941-3
MIR1914
MIR6069
MIR6819
MIR4766
MIR1249
MIR548AN
MIR450A1
MIR450A2
MIR452

## Sheet: P<0.005
	mRNA	Estimate	Std..Error	z.value	Pr...z..
MIR569719	MIA2	0.151951	0.00405249	37.4957	1.08428e-307
MIR3228	ACTR2	-0.0819719	0.00218974	-37.4345	1.07235e-306
MIR26B9	BET1L	0.0642233	0.00171647	37.416	2.14806e-306
MIR312542	DOCK7	0.176976	0.00476029	37.1776	1.56832e-302
MIR463233	RHOF	0.471587	0.0127142	37.0915	3.85622e-301
MIR607117	COPA	0.0903362	0.00243788	37.0553	1.4755e-300
MIR445332	DNASE1L1	-0.0965918	0.00261023	-37.0052	9.46011e-300
MIR55843	RHOF	-0.253743	0.00687118	-36.9286	1.6042e-298
`MIR24-1`20	NEU1	-0.0906146	0.00245813	-36.8632	1.80049e-297
MIR808332	DNASE1L1	0.0887732	0.00241163	36.8104	1.25739e-296
MIR548AU18	DPAGT1	-0.151973	0.00413189	-36.7805	3.79125e-296
MIR716133	RHOF	0.429472	0.0116893	36.7405	1.64857e-295
MIR8773	SEC24D	-0.0271356	0.000742313	-36.5554	1.46169e-292
MIR443419	MIA2	-0.609442	0.0167088	-36.4743	2.83043e-291
MIR307413	ARF3	-0.0448959	0.00123183	-36.4465	7.81899e-291
MIR548AQ20	NEU1	-0.0848243	0.00232979	-36.4085	3.12296e-290
MIR181A21	COG6	0.106441	0.00292725	36.3621	1.69243e-289
`MIR101-1`4	STT3A	-0.0952081	0.00261857	-36.3588	1.90547e-289
MIR808343	PIK3R1	0.0481082	0.00132795	36.2273	2.26123e-287
MIR30742	RNF185	0.0686149	0.00189588	36.1917	8.23223e-287
MIR443418	DPAGT1	-0.548922	0.0151973	-36.1196	1.11599e-285
MIR135B3	SEC24D	0.302371	0.00837406	36.1081	1.69347e-285
MIR135B24	DDOST	0.170685	0.00472765	36.1035	1.99905e-285
MIR27B33	RHOF	0.0519524	0.00144558	35.9389	7.55533e-283
MIR181A132	DNASE1L1	0.264466	0.0074026	35.7261	1.55723e-279
MIR548AQ29	ATP6AP2	-0.0684174	0.00192132	-35.6096	9.93714e-278
MIR674233	RHOF	-0.634571	0.0178411	-35.568	4.3854e-277
MIR68095	KDELR2	0.0284561	0.000802129	35.4758	1.16203e-275
MIR425630	DSP	-0.0194557	0.000549122	-35.4306	5.77857e-275
MIR67389	BET1L	-0.167723	0.00474575	-35.3418	1.34024e-273
MIR682518	DPAGT1	0.0783288	0.00221863	35.305	4.91537e-273
MIR475327	ATP11A	-0.111935	0.00318479	-35.1468	1.29869e-270
MIR87734	SURF4	-0.0125911	0.000359359	-35.0376	6.02611e-269
MIR23B33	RHOF	-0.0497577	0.00143392	-34.7005	7.75591e-264
MIR447932	DNASE1L1	0.0651019	0.00187953	34.6373	6.93545e-263
MIR685122	ARCN1	-0.0714987	0.00206699	-34.5907	3.4816e-262
MIR426343	PIK3R1	0.0568561	0.00165231	34.41	1.78704e-259
MIR392737	SSR1	0.134584	0.00393043	34.2415	5.84574e-257
MIR465221	LMAN1	0.0945432	0.00276337	34.213	1.5515e-256
MIR425636	ARHGAP45	0.0498525	0.00145957	34.1557	1.1008e-255
`MIR4771-2`18	DPAGT1	-0.150064	0.00439756	-34.1245	3.20051e-255
MIR181A19	BET1L	0.185716	0.00545567	34.041	5.5206e-254
MIR181A243	PIK3R1	0.0706238	0.00207951	33.9617	8.20673e-253
MIR445343	PIK3R1	-0.0457962	0.0013502	-33.9181	3.59873e-252
MIR3242	DOCK7	-0.174653	0.00515419	-33.8856	1.08558e-251
MIR465224	DDOST	0.0814035	0.00240534	33.8428	4.6369e-251
MIR181A224	DDOST	0.0330589	0.000977784	33.8101	1.40324e-250
MIR685143	PIK3R1	0.106003	0.00314406	33.7153	3.44634e-249
MIR181A143	PIK3R1	0.144148	0.00428467	33.6428	3.97865e-248
MIR68108	PDIA3	-0.0212126	0.000631502	-33.5907	2.29424e-247
MIR68451	COG6	0.125361	0.0037412	33.5083	3.65314e-246
MIR550A333	RHOF	0.621013	0.0185928	33.4007	1.34043e-244
`MIR24-1`18	DPAGT1	-0.131988	0.00395196	-33.398	1.46349e-244
MIR681042	DOCK7	-0.0985443	0.00295515	-33.3466	8.14872e-244
MIR673619	MIA2	0.156006	0.0046789	33.3424	9.37835e-244
MIR681039	SEC61A1	-0.032197	0.000969683	-33.2036	9.55639e-242
MIR181A236	ARHGAP45	0.068238	0.0020596	33.1316	1.04318e-240
MIR680939	SEC61A1	0.026642	0.00080709	33.0099	5.85222e-239
MIR548AQ13	ARF3	-0.0675068	0.00204762	-32.9685	2.30115e-238
MIR685142	DOCK7	-0.13062	0.00399049	-32.7328	5.34181e-235
`MIR24-1`33	RHOF	-0.186986	0.00572054	-32.6867	2.40959e-234
`MIR4771-2`32	DNASE1L1	-0.163654	0.0050141	-32.6387	1.15762e-233
MIR680929	ATP6AP2	0.0460522	0.0014227	32.3694	7.3928e-230
MIR445331	PGM1	0.0360661	0.00111682	32.2934	8.65096e-229
MIR445329	ATP6AP2	0.0352958	0.0010972	32.1689	4.81371e-227
MIR672833	RHOF	-0.148012	0.00461162	-32.0954	5.11466e-226
MIR27B44	GALNT1	0.0159425	0.00049733	32.0562	1.80076e-225
MIR378H19	MIA2	0.174945	0.00546138	32.0331	3.76921e-225
`MIR101-1`28	ACTR2	-0.0740121	0.00231848	-31.9227	1.29255e-223
MIR181A11	COG6	0.181339	0.00568883	31.8763	5.69399e-223
MIR682319	MIA2	0.270195	0.00848977	31.8259	2.83719e-222
MIR569712	SEC23A	0.0858896	0.00270463	31.7565	2.58488e-221
MIR445323	HK1	0.0321377	0.00101586	31.6358	1.19021e-219
MIR607112	SEC23A	0.15804	0.00500302	31.5889	5.25076e-219
MIR67347	SEL1L	-0.0304914	0.000965783	-31.5717	9.0333e-219
MIR680932	DNASE1L1	0.100431	0.00318306	31.5518	1.69472e-218
MIR314933	RHOF	-0.402136	0.0127649	-31.5033	7.81962e-218
MIR445344	GALNT1	0.0321692	0.00102415	31.4105	1.45282e-216
MIR181A237	SSR1	0.047047	0.00150191	31.3247	2.15245e-215
MIR681013	ARF3	0.055584	0.00177597	31.2978	5.0062e-215
MIR390720	NEU1	0.0504662	0.00161806	31.1893	1.48712e-213
MIR682328	ACTR2	0.0844427	0.00270885	31.1729	2.48402e-213
MIR797638	TRAM1	0.0912348	0.00292864	31.1526	4.68138e-213
MIR14328	ACTR2	0.0346245	0.00111326	31.1018	2.27765e-212
MIR681032	DNASE1L1	-0.11696	0.00376204	-31.0895	3.33735e-212
MIR87723	HK1	0.0193342	0.00062279	31.0445	1.35205e-211
MIR6780B32	DNASE1L1	-0.179144	0.00578016	-30.9929	6.71831e-211
MIR12626	MAN2A1	-0.0882715	0.00285186	-30.9523	2.36614e-210
MIR447914	ST6GALNAC2	0.0673465	0.00217999	30.8931	1.47993e-209
`MIR4771-2`9	BET1L	-0.116559	0.00377781	-30.8535	5.02408e-209
MIR312532	DNASE1L1	0.200552	0.00650172	30.846	6.34336e-209
`MIR24-1`19	MIA2	-0.129387	0.00419834	-30.8186	1.47874e-208
MIR673441	CRKL	-0.042608	0.00138437	-30.7778	5.18864e-208
MIR135B9	BET1L	0.399781	0.0130035	30.744	1.46862e-207
MIR5697	ALG3	0.100785	0.00328776	30.6546	2.29165e-206
MIR120426	IQGAP1	-0.0364886	0.00119484	-30.5385	8.04179e-205
`MIR24-1`36	ARHGAP45	-0.0788166	0.00259191	-30.4087	4.21919e-203
MIR196B33	RHOF	-0.51905	0.0170737	-30.4006	5.40037e-203
MIR27B19	MIA2	0.0319461	0.00105319	30.3327	4.24825e-202
MIR67342	RNF185	-0.0653644	0.00215633	-30.3128	7.78429e-202
MIR684533	RHOF	0.193091	0.00637707	30.279	2.16699e-201
MIR79769	BET1L	0.193505	0.00639165	30.2746	2.47265e-201
MIR4434	ALG3	-0.408196	0.0134941	-30.2499	5.23102e-201
MIR569033	RHOF	-0.524154	0.0173949	-30.1327	1.80949e-199
MIR425618	DPAGT1	-0.0671521	0.00223341	-30.0671	1.30561e-198
MIR685333	RHOF	-0.373277	0.0124525	-29.9761	2.01033e-197
MIR57418	DPAGT1	0.227377	0.00761555	29.857	7.12042e-196
MIR500028	ACTR2	0.0926757	0.00310791	29.8193	2.19654e-195
MIR685124	DDOST	0.043376	0.00145681	29.7747	8.30532e-195
MIR307428	ACTR2	-0.0235064	0.000790017	-29.7543	1.52709e-194
MIR548AQ32	DNASE1L1	-0.130847	0.00441669	-29.6256	6.99687e-193
MIR87731	PGM1	-0.019965	0.000673984	-29.6224	7.69697e-193
MIR673421	LMAN1	-0.0283073	0.000959683	-29.4965	3.19662e-191
MIR55828	DPAGT1	-0.141458	0.00480421	-29.4446	1.47758e-190
MIR673618	DPAGT1	0.124408	0.00423264	29.3925	6.83933e-190
MIR120413	ARF3	0.0628317	0.00214403	29.3054	8.84475e-189
MIR390719	MIA2	0.0775533	0.00264974	29.2683	2.63011e-188
MIR392719	MIA2	0.261327	0.00893336	29.2529	4.12037e-188
MIR87729	ATP6AP2	0.0196356	0.000674804	29.0982	3.78673e-186
MIR607142	DOCK7	0.164407	0.00565382	29.079	6.623e-186
MIR673533	RHOF	0.696349	0.023969	29.052	1.45089e-185
MIR57428	ACTR2	0.0759036	0.00262928	28.8686	2.95686e-183
MIR681028	ACTR2	-0.0333874	0.00115916	-28.8031	1.95979e-182
MIR31251	COG6	0.141131	0.00490172	28.7922	2.68902e-182
MIR181A232	DNASE1L1	0.105546	0.00366883	28.7684	5.32562e-182
MIR68109	BET1L	-0.0796574	0.00277831	-28.6712	8.73524e-181
MIR68091	COG6	0.0698864	0.00244469	28.587	9.75858e-180
MIR425637	SSR1	0.0300467	0.00105426	28.5004	1.1592e-178
MIR797637	SSR1	0.102139	0.00358958	28.4544	4.29738e-178
MIR500033	RHOF	0.38293	0.0134711	28.4259	9.66834e-178
MIR569743	PIK3R1	0.0687625	0.00242724	28.3295	1.49535e-176
MIR673633	RHOF	0.173781	0.00613862	28.3094	2.64673e-176
MIR6780B24	DDOST	-0.0442433	0.0015733	-28.1214	5.35797e-174
MIR784633	RHOF	-0.105653	0.00376019	-28.0977	1.04641e-173
MIR685120	NEU1	-0.0825216	0.00294203	-28.0492	4.08168e-173
MIR68512	RNF185	-0.10699	0.00381811	-28.0216	8.86324e-173
MIR46529	BET1L	0.183654	0.00657411	27.9359	9.77457e-172
MIR68093	SEC24D	0.0412136	0.00148102	27.8279	1.99379e-170
MIR607113	ARF3	-0.100104	0.00360036	-27.8038	3.9008e-170
MIR518713	ARF3	0.0200413	0.000720877	27.8012	4.19197e-170
MIR425641	CRKL	0.0331072	0.00119534	27.6968	7.63531e-169
MIR55839	ATP6AP2	-0.0701949	0.00253809	-27.6566	2.32619e-168
MIR685533	RHOF	-0.223732	0.00810321	-27.6102	8.38323e-168
MIR12621	COG6	-0.143498	0.00520609	-27.5634	3.05596e-167
MIR685115	SEC31A	-0.0476524	0.0017304	-27.5383	6.11119e-167
MIR673827	ATP11A	0.117949	0.00428711	27.5126	1.24208e-166
MIR307417	COPA	0.0231943	0.000846058	27.4145	1.84088e-165
MIR1273C33	RHOF	-0.343926	0.0125584	-27.386	4.02328e-165
MIR57429	ATP6AP2	0.108965	0.00397916	27.384	4.25356e-165
MIR42562	RNF185	0.0486734	0.00177971	27.3491	1.10592e-164
MIR447919	MIA2	0.0500801	0.00184781	27.1024	9.21876e-162
MIR808337	SSR1	0.0257365	0.000949983	27.0915	1.23952e-161
MIR475342	DOCK7	-0.091722	0.00338793	-27.0732	2.03782e-161
MIR3212	SEC23A	-0.123698	0.00457161	-27.058	3.07616e-161
MIR55336	ARHGAP45	-0.0794339	0.00297219	-26.7257	2.36671e-157
MIR808319	MIA2	0.0583451	0.00218571	26.6939	5.54359e-157
MIR443432	DNASE1L1	-0.450251	0.0169564	-26.5534	2.34561e-155
MIR314928	ACTR2	-0.0768089	0.0028987	-26.4977	1.03039e-154
MIR797633	RHOF	0.281288	0.010796	26.0548	1.18806e-149
MIR569028	ACTR2	-0.105059	0.00403274	-26.0514	1.29545e-149
MIR465227	ATP11A	-0.153026	0.00589275	-25.9685	1.12337e-148
MIR797628	ACTR2	-0.0667127	0.00257621	-25.8957	7.44528e-148
MIR680918	DPAGT1	0.0719999	0.00280611	25.6583	3.41969e-145
`MIR4771-2`37	SSR1	-0.0541948	0.00213134	-25.4276	1.24832e-142
MIR47539	BET1L	-0.0866839	0.00341041	-25.4175	1.61743e-142
MIR548AQ33	RHOF	-0.145012	0.00574269	-25.2516	1.08864e-140
MIR392744	GALNT1	0.103442	0.00410091	25.2242	2.17684e-140
MIR689033	RHOF	0.11141	0.00441866	25.2135	2.85098e-140
MIR673410	RPN2	-0.0149445	0.000594937	-25.1195	3.04539e-139
MIR44349	BET1L	-0.318902	0.0126962	-25.1179	3.16829e-139
MIR6780B28	ACTR2	-0.0443466	0.00176744	-25.0908	6.26034e-139
MIR135B43	PIK3R1	0.253012	0.0101666	24.8865	1.04087e-136
MIR797629	ATP6AP2	0.0998542	0.00406736	24.5501	4.31218e-133
MIR391833	RHOF	-0.0666102	0.00272601	-24.4351	7.24938e-132
MIR307433	RHOF	0.0812791	0.00333743	24.3538	5.28408e-131
MIR312533	RHOF	0.206719	0.00850609	24.3025	1.84429e-130
MIR673419	MIA2	-0.0726985	0.00299361	-24.2846	2.85363e-130
MIR685118	DPAGT1	-0.115958	0.00477922	-24.263	4.82076e-130
MIR68105	KDELR2	-0.0235867	0.000972359	-24.2572	5.54597e-130
MIR425633	RHOF	-0.0786612	0.00327144	-24.0448	9.4599e-128
MIR307429	ATP6AP2	0.0291294	0.00121341	24.0063	2.38938e-127
`MIR101-1`6	MAN2A1	0.0804568	0.00335902	23.9525	8.71052e-127
MIR682533	RHOF	0.0793037	0.00331613	23.9145	2.16328e-126
`MIR24-1`29	ATP6AP2	-0.0496694	0.00208177	-23.8593	8.11568e-126
MIR425616	UGGT1	-0.0227313	0.000952844	-23.8563	8.71058e-126
MIR23B19	MIA2	-0.0244825	0.00102797	-23.8164	2.25869e-125
MIR307418	DPAGT1	0.0539317	0.00228822	23.5693	7.96229e-123
MIR447912	SEC23A	0.0292107	0.00123984	23.56	9.92479e-123
MIR682333	RHOF	0.279722	0.0118796	23.5464	1.36631e-122
MIR181A212	SEC23A	0.0560361	0.00238012	23.5433	1.4689e-122
MIR26B33	RHOF	0.0700588	0.00297678	23.5351	1.78325e-122
MIR181A127	ATP11A	0.114925	0.00490532	23.4287	2.18152e-121
MIR56979	BET1L	0.072364	0.00309567	23.3759	7.51398e-121
`MIR24-1`44	GALNT1	-0.0451924	0.00196447	-23.0048	4.16916e-117
MIR465218	DPAGT1	0.177693	0.00777825	22.8449	1.64392e-115
MIR56976	MAN2A1	0.0411413	0.00181111	22.7161	3.10754e-114
MIR681040	NOTCH2	-0.0351511	0.00155632	-22.586	5.9442e-113
MIR425632	DNASE1L1	0.0574698	0.00254974	22.5395	1.70337e-112
`MIR101-1`32	DNASE1L1	-0.165505	0.00734642	-22.5286	2.17661e-112
MIR673420	NEU1	-0.0377	0.00167612	-22.4924	4.92166e-112
MIR681017	COPA	0.0268727	0.00119717	22.4469	1.37362e-111
MIR68511	COG6	0.091876	0.00412201	22.2891	4.71384e-110
MIR181A238	TRAM1	0.0271988	0.00122427	22.2164	2.38344e-109
MIR685117	COPA	-0.0381928	0.00171977	-22.2081	2.86825e-109
MIR392728	ACTR2	0.0628447	0.00286453	21.939	1.10369e-106
MIR307419	MIA2	0.0528308	0.00243434	21.7023	1.95137e-104
MIR548AU19	MIA2	-0.0975264	0.00450047	-21.6703	3.91363e-104
MIR425623	HK1	0.0238049	0.00110053	21.6305	9.27092e-104
MIR673818	DPAGT1	-0.121804	0.0056328	-21.6241	1.06661e-103
MIR797618	DPAGT1	0.159139	0.0074575	21.3394	4.88812e-101
MIR135B19	MIA2	0.363977	0.0170948	21.2917	1.35651e-100
MIR685144	GALNT1	-0.0509522	0.00239309	-21.2914	1.36318e-100
MIR797619	MIA2	0.169669	0.00807341	21.0158	4.70099e-98
`MIR101-1`10	RPN2	-0.0306127	0.00145787	-20.9982	6.80979e-98
MIR447926	IQGAP1	0.00972158	0.00047037	20.6679	6.73352e-95
MIR392713	ARF3	0.0917092	0.0044501	20.6083	2.31104e-94
MIR607133	RHOF	0.206249	0.010043	20.5367	1.01254e-93
MIR56973	SEC24D	0.0401912	0.00196648	20.4381	7.66317e-93
`MIR101-1`20	NEU1	-0.0828122	0.00405561	-20.4192	1.12883e-92
MIR8779	BET1L	0.0214704	0.001056	20.3319	6.71897e-92
MIR685140	NOTCH2	0.0449687	0.00223319	20.1365	3.53144e-90
MIR378H33	RHOF	0.149722	0.00750572	19.9477	1.56956e-88
MIR80839	BET1L	0.0342105	0.0017155	19.942	1.75971e-88
MIR3224	DDOST	0.0378241	0.00191019	19.8012	2.9078e-87
MIR135B27	ATP11A	0.228935	0.0115698	19.7873	3.82721e-87
MIR6071	ALG3	0.117763	0.00597889	19.6965	2.31173e-86
MIR87716	UGGT1	-0.0112904	0.000573519	-19.6862	2.83256e-86
MIR181A23	SEC24D	0.0338037	0.00171751	19.6818	3.08813e-86
MIR3243	PIK3R1	0.0800742	0.00409549	19.5518	3.98333e-85
MIR30B28	ACTR2	0.0195666	0.00100119	19.5434	4.69205e-85
MIR6780B19	MIA2	-0.106109	0.0054861	-19.3415	2.40503e-83
MIR8774	STT3A	-0.0100682	0.000521565	-19.3037	4.99709e-83
MIR425615	SEC31A	-0.0156126	0.000813138	-19.2005	3.66615e-82
MIR681019	MIA2	-0.0696444	0.00366255	-19.0153	1.27382e-80
MIR42564	STT3A	0.0167207	0.000882681	18.9431	5.0351e-80
`MIR101-1`	ALG3	-0.111681	0.00589586	-18.9422	5.12113e-80
MIR67361	COG6	0.0702381	0.0037333	18.814	5.80411e-79
MIR6851	ALG3	-0.0772103	0.00419998	-18.3835	1.78131e-75
MIR681033	RHOF	-0.0860153	0.00473305	-18.1733	8.39514e-74
MIR27B36	ARHGAP45	-0.0119789	0.000664595	-18.0244	1.25397e-72
MIR673426	IQGAP1	-0.0136449	0.000760223	-17.9486	4.92448e-72
MIR67341	COG6	0.042182	0.00235267	17.9295	6.94398e-72
MIR44532	RNF185	-0.0303188	0.00169987	-17.836	3.71667e-71
MIR126233	RHOF	-0.150805	0.00848268	-17.7779	1.04741e-70
`MIR4771-2`33	RHOF	-0.117796	0.00665279	-17.7063	3.74977e-70
MIR673412	SEC23A	-0.0352047	0.00199581	-17.6394	1.22828e-69
MIR465232	DNASE1L1	0.15527	0.00882163	17.6011	2.41613e-69
MIR682527	ATP11A	-0.03011	0.00171119	-17.596	2.64508e-69
MIR558133	RHOF	-0.10068	0.00573676	-17.55	5.95013e-69
MIR44341	COG6	-0.22948	0.0131004	-17.517	1.06341e-68
MIR425617	COPA	0.0138574	0.000792629	17.4829	1.935e-68
MIR135B1	COG6	0.241801	0.0138624	17.443	3.89356e-68
MIR390718	DPAGT1	0.0411922	0.00240452	17.1311	8.69299e-66
MIR569742	DOCK7	0.0512373	0.00300735	17.0374	4.33898e-65
MIR680942	DOCK7	0.0397033	0.00233277	17.0198	5.8604e-65
MIR39188	PDIA3	-0.00585538	0.000344066	-17.0182	6.02079e-65
MIR426333	RHOF	0.0641051	0.00378242	16.9482	1.98431e-64
MIR55829	MIA2	-0.0860163	0.00514018	-16.7341	7.39584e-63
MIR445311	RPN1	0.0115841	0.00069625	16.6379	3.70346e-62
MIR445338	TRAM1	0.013219	0.000794911	16.6296	4.25527e-62
MIR673833	RHOF	-0.135554	0.00815277	-16.6267	4.46155e-62
MIR447915	SEC31A	-0.00988387	0.000602428	-16.4067	1.71154e-60
MIR445319	MIA2	0.0359882	0.0021966	16.3836	2.50471e-60
`MIR24-1`13	ARF3	0.0346084	0.00212198	16.3095	8.45359e-60
MIR3232	DNASE1L1	-0.113652	0.00697417	-16.2961	1.05197e-59
MIR60714	STT3A	0.0431672	0.00267055	16.1642	9.02249e-59
MIR3219	MIA2	-0.11115	0.00690469	-16.0978	2.64299e-58
MIR500019	MIA2	0.153374	0.00973827	15.7496	6.9139e-56
MIR685141	CRKL	-0.0389037	0.00247992	-15.6875	1.84281e-55
MIR57413	ARF3	0.0640609	0.00409189	15.6556	3.04327e-55
MIR443443	PIK3R1	-0.156028	0.0100299	-15.5563	1.44111e-54
MIR447943	PIK3R1	-0.0172631	0.00111321	-15.5076	3.08331e-54
MIR6780B3	SEC24D	-0.0414308	0.00268712	-15.4183	1.23252e-53
MIR425639	SEC61A1	0.0102584	0.000665588	15.4125	1.34796e-53
MIR6780B18	DPAGT1	0.0754796	0.00493919	15.2818	1.01144e-52
MIR3216	UGGT1	-0.0399372	0.00263259	-15.1703	5.56175e-52
MIR607134	SURF4	0.0274605	0.00181425	15.136	9.37901e-52
MIR425622	ARCN1	-0.0143235	0.000952204	-15.0424	3.87009e-51
MIR181A228	ACTR2	-0.0165032	0.00109832	-15.0258	4.97298e-51
MIR569714	ST6GALNAC2	0.0721123	0.00483434	14.9167	2.56679e-50
MIR120417	COPA	-0.0224362	0.00151691	-14.7907	1.68138e-49
MIR68513	SEC24D	0.0378015	0.00256218	14.7536	2.91666e-49
MIR681037	SSR1	-0.0232645	0.00157904	-14.7333	3.93942e-49
MIR518733	RHOF	0.0279935	0.00191136	14.6458	1.4322e-48
MIR6734	ALG3	0.0351914	0.00242146	14.5332	7.47006e-48
MIR475333	RHOF	-0.0857129	0.00597082	-14.3553	9.87067e-47
MIR3218	DPAGT1	-0.0882702	0.00623862	-14.149	1.89446e-45
MIR685114	ST6GALNAC2	0.0911365	0.00648369	14.0563	7.05049e-45
MIR56971	COG6	-0.0436685	0.00313828	-13.9148	5.15162e-44
MIR32	ALG3	-0.076554	0.00551763	-13.8744	9.04975e-44
MIR181A133	RHOF	0.13431	0.0097079	13.8352	1.56359e-43
MIR326	MAN2A1	0.0427253	0.0030882	13.835	1.56672e-43
MIR685116	UGGT1	0.0279703	0.00202333	13.8239	1.82818e-43
MIR181A29	BET1L	-0.0367936	0.00267899	-13.7341	6.34036e-43
`MIR24-1`28	ACTR2	0.0185372	0.00136063	13.6239	2.88624e-42
MIR135B6	MAN2A1	0.10514	0.00772255	13.6147	3.27572e-42
MIR689013	ARF3	0.0221328	0.00163333	13.5507	7.85089e-42
MIR307444	GALNT1	0.0153951	0.00114296	13.4695	2.36305e-41
MIR6780B9	BET1L	-0.0566722	0.00423666	-13.3766	8.2814e-41
MIR87711	RPN1	0.00562987	0.000422019	13.3403	1.34874e-40
`MIR101-1`14	ST6GALNAC2	-0.118175	0.00886399	-13.332	1.50758e-40
MIR445318	DPAGT1	0.0271303	0.00203506	13.3315	1.51879e-40
MIR673627	ATP11A	0.0425284	0.00319419	13.3143	1.9119e-40
MIR4753	ALG3	-0.0483552	0.00364726	-13.258	4.05717e-40
MIR673424	DDOST	0.0110811	0.00083727	13.2348	5.5235e-40
MIR120438	TRAM1	-0.0204019	0.00154756	-13.1832	1.09583e-39
MIR55838	ACTR2	-0.0218372	0.00165727	-13.1766	1.19674e-39
MIR681044	GALNT1	-0.0213564	0.00164947	-12.9475	2.42781e-38
MIR120443	PIK3R1	-0.0346849	0.00270933	-12.802	1.59746e-37
MIR26B19	MIA2	0.0278448	0.00219093	12.7091	5.2642e-37
MIR21533	RHOF	0.113312	0.00891982	12.7034	5.66032e-37
MIR425613	ARF3	0.0151943	0.00120086	12.6529	1.07888e-36
MIR68519	BET1L	-0.0504203	0.00403162	-12.5062	6.90353e-36
MIR808333	RHOF	0.037507	0.00304791	12.3058	8.42765e-35
MIR685133	RHOF	0.0868776	0.00706831	12.2911	1.01078e-34
MIR465233	RHOF	0.137261	0.0111756	12.2822	1.12883e-34
MIR607120	NEU1	0.0510335	0.00419478	12.1659	4.71964e-34
MIR673442	DOCK7	-0.0270167	0.00222905	-12.1203	8.24749e-34
MIR120433	RHOF	0.0696397	0.00578298	12.0422	2.13229e-33
MIR797613	ARF3	-0.0475823	0.00403102	-11.804	3.72009e-32
MIR4256	ALG3	0.0244605	0.00208068	11.756	6.57915e-32
MIR548AQ31	PGM1	-0.0242899	0.0020738	-11.7128	1.09622e-31
MIR68517	SEL1L	-0.0201646	0.00172871	-11.6645	1.93573e-31
MIR673443	PIK3R1	0.0208609	0.00179162	11.6436	2.47385e-31
MIR445320	NEU1	-0.0146459	0.00128762	-11.3744	5.60846e-30
MIR391819	MIA2	-0.0227479	0.00200129	-11.3666	6.133e-30
MIR44799	BET1L	0.0157784	0.00140979	11.192	4.46085e-29
MIR307422	ARCN1	0.0111299	0.00099964	11.1339	8.57961e-29
MIR8772	RNF185	-0.0116613	0.00105176	-11.0874	1.44416e-28
MIR443427	ATP11A	0.125381	0.011466	10.9351	7.83407e-28
MIR3215	SEC31A	-0.02353	0.00223642	-10.5212	6.89584e-26
MIR27B13	ARF3	0.00560292	0.000536247	10.4484	1.49042e-25
MIR120423	HK1	0.0209438	0.00203258	10.3041	6.75519e-25
MIR607144	GALNT1	-0.0345261	0.00337453	-10.2314	1.43482e-24
`MIR101-1`9	BET1L	-0.056534	0.00553075	-10.2218	1.58451e-24
MIR44791	COG6	0.0147123	0.00145262	10.1281	4.14608e-24
MIR6780B33	RHOF	-0.0727729	0.00728706	-9.98659	1.74475e-23
MIR475332	DNASE1L1	-0.0457836	0.00459694	-9.95959	2.28997e-23
`MIR101-1`21	LMAN1	-0.0231911	0.00235096	-9.86452	5.93181e-23
MIR607119	MIA2	0.0732735	0.00749928	9.77074	1.50354e-22
MIR181A233	RHOF	0.0453169	0.00464265	9.76099	1.65532e-22
MIR607139	SEC61A1	0.0188052	0.00196459	9.57205	1.04806e-21
MIR1273C36	ARHGAP45	-0.0513946	0.005403	-9.51224	1.86604e-21
MIR307420	NEU1	0.013533	0.00143677	9.41904	4.55217e-21
`MIR101-1`19	MIA2	0.0675053	0.00727632	9.27741	1.73655e-20
MIR689019	MIA2	0.0291823	0.00320972	9.09185	9.73688e-20
MIR808328	ACTR2	0.00613919	0.00069287	8.86051	7.96458e-19
MIR378H36	ARHGAP45	-0.0291563	0.00329107	-8.85922	8.05791e-19
MIR42569	BET1L	-0.016571	0.00187831	-8.82229	1.12146e-18
`MIR101-1`33	RHOF	0.0838937	0.00952154	8.81094	1.24102e-18
MIR44539	BET1L	0.0151017	0.00172604	8.74933	2.14622e-18
MIR120419	MIA2	-0.0368313	0.00423423	-8.69846	3.36415e-18
MIR321	COG6	0.045622	0.00538461	8.47266	2.39859e-17
MIR685132	DNASE1L1	-0.0449408	0.00532983	-8.43194	3.39986e-17
MIR390733	RHOF	0.0294784	0.00358298	8.22733	1.91438e-16
MIR3214	ST6GALNAC2	0.0679496	0.00837961	8.10892	5.10702e-16
MIR425620	NEU1	0.0111139	0.00137244	8.09787	5.59283e-16
MIR465242	DOCK7	0.0529029	0.00653699	8.09285	5.82867e-16
MIR673416	UGGT1	-0.00919427	0.00114562	-8.0256	1.01034e-15
MIR475314	ST6GALNAC2	-0.0428802	0.00537412	-7.97903	1.47493e-15
MIR685128	ACTR2	-0.013078	0.00166743	-7.84319	4.39249e-15
MIR120422	ARCN1	-0.0140153	0.00179521	-7.80702	5.85557e-15
MIR329	BET1L	-0.040863	0.00524265	-7.79435	6.47412e-15
MIR60712	RNF185	0.0421147	0.00542449	7.76382	8.24115e-15
MIR607126	IQGAP1	0.0145446	0.00190261	7.64454	2.09698e-14
MIR46523	SEC24D	-0.0309551	0.00412936	-7.49635	6.56193e-14
MIR4652	ALG3	0.0522314	0.00699381	7.46824	8.12764e-14
`MIR101-1`1	COG6	0.0417886	0.00570659	7.32286	2.42744e-13
MIR569733	RHOF	0.0390829	0.00545525	7.16427	7.8202e-13
MIR475324	DDOST	-0.00879339	0.00124103	-7.08557	1.38471e-12
MIR681020	NEU1	-0.0140653	0.0020051	-7.01479	2.303e-12
MIR607128	ACTR2	-0.0161615	0.00234307	-6.89757	5.29007e-12
MIR425621	LMAN1	-0.00524942	0.000788997	-6.65328	2.86636e-11
MIR445322	ARCN1	-0.00596734	0.000898846	-6.63889	3.16048e-11
MIR447933	RHOF	-0.0161702	0.00244226	-6.621	3.56771e-11
MIR681011	RPN1	-0.00719625	0.00109002	-6.60194	4.058e-11
MIR447918	DPAGT1	-0.0111377	0.00170256	-6.54173	6.08115e-11
MIR465215	SEC31A	0.018095	0.00280784	6.44445	1.16022e-10
MIR518718	DPAGT1	0.0085541	0.00133025	6.43044	1.27239e-10
MIR12049	BET1L	-0.0216926	0.00345203	-6.28401	3.2994e-10
MIR60715	KDELR2	-0.0120672	0.00193346	-6.24122	4.34161e-10
MIR181A136	ARHGAP45	0.0264247	0.00425091	6.21623	5.09228e-10
MIR681029	ATP6AP2	0.0102405	0.00168241	6.08678	1.15206e-09
MIR87726	IQGAP1	0.00220594	0.000363029	6.07648	1.22851e-09
MIR4479	ALG3	0.00889625	0.00150186	5.92349	3.15178e-09
MIR465214	ST6GALNAC2	0.0610705	0.0103927	5.87629	4.19563e-09
MIR42566	MAN2A1	-0.00642824	0.00110149	-5.83596	5.34832e-09
MIR23B28	ACTR2	-0.00191783	0.000334636	-5.73108	9.97919e-09
MIR445317	COPA	-0.00431225	0.000754953	-5.71194	1.11693e-08
MIR425640	NOTCH2	0.00565977	0.00102272	5.53406	3.12907e-08
MIR67363	SEC24D	0.012179	0.00224716	5.41974	5.96843e-08
MIR60718	PDIA3	0.00647928	0.00128136	5.05656	4.26878e-07
`MIR101-1`43	PIK3R1	0.0218772	0.00433617	5.04529	4.52844e-07
MIR685112	SEC23A	-0.0177323	0.00352187	-5.0349	4.78096e-07
MIR607118	DPAGT1	-0.0336862	0.00674314	-4.99562	5.86476e-07
MIR673432	DNASE1L1	-0.0148359	0.00302806	-4.89949	9.60876e-07
MIR681022	ARCN1	0.0069998	0.00144053	4.85918	1.17872e-06
MIR67349	BET1L	-0.0106611	0.00227835	-4.67932	2.87829e-06
MIR46521	COG6	-0.032196	0.00689694	-4.66816	3.03913e-06
MIR681023	HK1	-0.00725882	0.00161314	-4.49981	6.80147e-06
MIR518727	ATP11A	-0.00518037	0.00116745	-4.43732	9.10857e-06
`MIR101-1`16	UGGT1	-0.0123201	0.00281406	-4.37806	1.19743e-05
MIR27B28	ACTR2	-0.00148597	0.0003425	-4.3386	1.43391e-05
MIR126219	MIA2	0.0269896	0.00624427	4.3223	1.54408e-05
MIR447916	UGGT1	0.00308505	0.000715539	4.31151	1.62147e-05
`MIR101-1`12	SEC23A	-0.0208788	0.00486205	-4.29424	1.75294e-05
MIR135B33	RHOF	0.0961581	0.022844	4.20933	2.56126e-05
MIR673439	SEC61A1	-0.00323127	0.000786902	-4.10632	4.02018e-05
MIR181A218	DPAGT1	0.0123435	0.00310138	3.98001	6.89124e-05
MIR681034	SURF4	0.0035823	0.000901944	3.97176	7.13441e-05
MIR443433	RHOF	-0.0845229	0.0218307	-3.87175	0.000108057
MIR425619	MIA2	-0.0091566	0.00241593	-3.79009	0.000150593
MIR518719	MIA2	-0.00523036	0.0014286	-3.66117	0.000251062
MIR120437	SSR1	0.0066927	0.00190349	3.51601	0.000438083
MIR3233	RHOF	0.0315453	0.00909376	3.46889	0.000522607
MIR42561	COG6	0.00679645	0.00200909	3.38285	0.000717388
MIR181A219	MIA2	-0.0115483	0.00341466	-3.38198	0.000719657
MIR673414	ST6GALNAC2	0.0115063	0.00359751	3.19841	0.0013819
MIR445333	RHOF	0.00898211	0.00288416	3.11429	0.00184386
MIR47531	COG6	-0.0107543	0.00352351	-3.05217	0.00227196
MIR314919	MIA2	-0.0280473	0.00919419	-3.05054	0.00228427
MIR569732	DNASE1L1	0.0125259	0.00411933	3.04075	0.00235986
MIR607132	DNASE1L1	0.0221052	0.00757277	2.91904	0.00351108
MIR87744	GALNT1	-0.00170513	0.000616509	-2.76579	0.00567849
MIR68102	RNF185	-0.00727691	0.00264052	-2.75586	0.00585372
MIR87717	COPA	0.00112358	0.000462324	2.43029	0.0150869
MIR87721	LMAN1	0.00110799	0.000462284	2.39677	0.0165405
MIR673418	DPAGT1	0.00638993	0.00272448	2.34538	0.0190079
MIR447924	DDOST	0.00117335	0.000522735	2.24463	0.0247916
`MIR101-1`15	SEC31A	-0.00486232	0.00239011	-2.03435	0.0419162

## Sheet: Neu1_miRNA
	mRNA	Estimate	Std..Error	z.value	Pr...z..
MIR548AQ20	NEU1	-0.0848243	0.00232979	-36.4085	3.12296e-290
MIR685120	NEU1	-0.0825216	0.00294203	-28.0492	4.08168e-173
MIR673420	NEU1	-0.0377	0.00167612	-22.4924	4.92166e-112
`MIR101-1`20	NEU1	-0.0828122	0.00405561	-20.4192	1.12883e-92
MIR445320	NEU1	-0.0146459	0.00128762	-11.3744	5.60846e-30
MIR681020	NEU1	-0.0140653	0.0020051	-7.01479	2.303e-12
MIR425620	NEU1	0.0111139	0.00137244	8.09787	5.59283e-16
MIR307420	NEU1	0.013533	0.00143677	9.41904	4.55217e-21
MIR607120	NEU1	0.0510335	0.00419478	12.1659	4.71964e-34
MIR390720	NEU1	0.0504662	0.00161806	31.1893	1.48712e-213
MIR548AQ20	NEU1	-0.0848243	0.00232979	-36.4085	3.12296e-290
MIR685120	NEU1	-0.0825216	0.00294203	-28.0492	4.08168e-173
MIR673420	NEU1	-0.0377	0.00167612	-22.4924	4.92166e-112
`MIR101-1`20	NEU1	-0.0828122	0.00405561	-20.4192	1.12883e-92
MIR445320	NEU1	-0.0146459	0.00128762	-11.3744	5.60846e-30
MIR681020	NEU1	-0.0140653	0.0020051	-7.01479	2.303e-12
MIR425620	NEU1	0.0111139	0.00137244	8.09787	5.59283e-16
MIR307420	NEU1	0.013533	0.00143677	9.41904	4.55217e-21
MIR607120	NEU1	0.0510335	0.00419478	12.1659	4.71964e-34
MIR390720	NEU1	0.0504662	0.00161806	31.1893	1.48712e-213

## Sheet: RHOF_miRNA
	mRNA	Estimate	Std..Error	z.value	Pr...z..
MIR55843	RHOF	-0.253743	0.00687118	-36.9286	1.6042e-298
MIR674233	RHOF	-0.634571	0.0178411	-35.568	4.3854e-277
MIR23B33	RHOF	-0.0497577	0.00143392	-34.7005	7.75591e-264
`MIR24-1`33	RHOF	-0.186986	0.00572054	-32.6867	2.40959e-234
MIR672833	RHOF	-0.148012	0.00461162	-32.0954	5.11466e-226
MIR314933	RHOF	-0.402136	0.0127649	-31.5033	7.81962e-218
MIR196B33	RHOF	-0.51905	0.0170737	-30.4006	5.40037e-203
MIR569033	RHOF	-0.524154	0.0173949	-30.1327	1.80949e-199
MIR685333	RHOF	-0.373277	0.0124525	-29.9761	2.01033e-197
MIR784633	RHOF	-0.105653	0.00376019	-28.0977	1.04641e-173
MIR685533	RHOF	-0.223732	0.00810321	-27.6102	8.38323e-168
MIR1273C33	RHOF	-0.343926	0.0125584	-27.386	4.02328e-165
MIR548AQ33	RHOF	-0.145012	0.00574269	-25.2516	1.08864e-140
MIR391833	RHOF	-0.0666102	0.00272601	-24.4351	7.24938e-132
MIR425633	RHOF	-0.0786612	0.00327144	-24.0448	9.4599e-128
MIR681033	RHOF	-0.0860153	0.00473305	-18.1733	8.39514e-74
MIR126233	RHOF	-0.150805	0.00848268	-17.7779	1.04741e-70
`MIR4771-2`33	RHOF	-0.117796	0.00665279	-17.7063	3.74977e-70
MIR558133	RHOF	-0.10068	0.00573676	-17.55	5.95013e-69
MIR673833	RHOF	-0.135554	0.00815277	-16.6267	4.46155e-62
MIR475333	RHOF	-0.0857129	0.00597082	-14.3553	9.87067e-47
MIR6780B33	RHOF	-0.0727729	0.00728706	-9.98659	1.74475e-23
MIR447933	RHOF	-0.0161702	0.00244226	-6.621	3.56771e-11
MIR443433	RHOF	-0.0845229	0.0218307	-3.87175	0.000108057
MIR673433	RHOF	-0.00279712	0.00392461	-0.712712	0.476024
MIR445333	RHOF	0.00898211	0.00288416	3.11429	0.00184386
MIR3233	RHOF	0.0315453	0.00909376	3.46889	0.000522607
MIR135B33	RHOF	0.0961581	0.022844	4.20933	2.56126e-05
MIR569733	RHOF	0.0390829	0.00545525	7.16427	7.8202e-13
MIR390733	RHOF	0.0294784	0.00358298	8.22733	1.91438e-16
`MIR101-1`33	RHOF	0.0838937	0.00952154	8.81094	1.24102e-18
MIR181A233	RHOF	0.0453169	0.00464265	9.76099	1.65532e-22
MIR120433	RHOF	0.0696397	0.00578298	12.0422	2.13229e-33
MIR465233	RHOF	0.137261	0.0111756	12.2822	1.12883e-34
MIR685133	RHOF	0.0868776	0.00706831	12.2911	1.01078e-34
MIR808333	RHOF	0.037507	0.00304791	12.3058	8.42765e-35
MIR21533	RHOF	0.113312	0.00891982	12.7034	5.66032e-37
MIR181A133	RHOF	0.13431	0.0097079	13.8352	1.56359e-43
MIR518733	RHOF	0.0279935	0.00191136	14.6458	1.4322e-48
MIR426333	RHOF	0.0641051	0.00378242	16.9482	1.98431e-64
MIR378H33	RHOF	0.149722	0.00750572	19.9477	1.56956e-88
MIR607133	RHOF	0.206249	0.010043	20.5367	1.01254e-93
MIR26B33	RHOF	0.0700588	0.00297678	23.5351	1.78325e-122
MIR682333	RHOF	0.279722	0.0118796	23.5464	1.36631e-122
MIR682533	RHOF	0.0793037	0.00331613	23.9145	2.16328e-126
MIR312533	RHOF	0.206719	0.00850609	24.3025	1.84429e-130
MIR307433	RHOF	0.0812791	0.00333743	24.3538	5.28408e-131
MIR689033	RHOF	0.11141	0.00441866	25.2135	2.85098e-140
MIR797633	RHOF	0.281288	0.010796	26.0548	1.18806e-149
MIR673633	RHOF	0.173781	0.00613862	28.3094	2.64673e-176
MIR500033	RHOF	0.38293	0.0134711	28.4259	9.66834e-178
MIR673533	RHOF	0.696349	0.023969	29.052	1.45089e-185
MIR684533	RHOF	0.193091	0.00637707	30.279	2.16699e-201
MIR550A333	RHOF	0.621013	0.0185928	33.4007	1.34043e-244
MIR27B33	RHOF	0.0519524	0.00144558	35.9389	7.55533e-283
MIR716133	RHOF	0.429472	0.0116893	36.7405	1.64857e-295
MIR463233	RHOF	0.471587	0.0127142	37.0915	3.85622e-301

## Sheet: RNF183_miRNA
	mRNA	Estimate	Std..Error	z.value	Pr...z..
MIR67342	RNF185	-0.0653644	0.00215633	-30.3128	7.78429e-202
MIR68512	RNF185	-0.10699	0.00381811	-28.0216	8.86324e-173
MIR44532	RNF185	-0.0303188	0.00169987	-17.836	3.71667e-71
MIR8772	RNF185	-0.0116613	0.00105176	-11.0874	1.44416e-28
MIR68102	RNF185	-0.00727691	0.00264052	-2.75586	0.00585372
MIR60712	RNF185	0.0421147	0.00542449	7.76382	8.24115e-15
MIR42562	RNF185	0.0486734	0.00177971	27.3491	1.10592e-164
MIR30742	RNF185	0.0686149	0.00189588	36.1917	8.23223e-287

## Sheet: UGGT1_miRNA
	mRNA	Estimate	Std..Error	z.value	Pr...z..
MIR425616	UGGT1	-0.0227313	0.000952844	-23.8563	8.71058e-126
MIR87716	UGGT1	-0.0112904	0.000573519	-19.6862	2.83256e-86
MIR3216	UGGT1	-0.0399372	0.00263259	-15.1703	5.56175e-52
MIR673416	UGGT1	-0.00919427	0.00114562	-8.0256	1.01034e-15
`MIR101-1`16	UGGT1	-0.0123201	0.00281406	-4.37806	1.19743e-05
MIR447916	UGGT1	0.00308505	0.000715539	4.31151	1.62147e-05
MIR685116	UGGT1	0.0279703	0.00202333	13.8239	1.82818e-43
